# Supplementary material for: Bis(1,10-phenanthroline-κ2 N,N′)[2-(4-sulfonato­anilino)acetato-κO]copper(II) dihydrate
Source: Acta Crystallogr Sect E Struct Rep Online. 2011 Mar 9;67(Pt 4):m402–3. doi: 10.1107/S160053681100746X (PMC3100003; doi:10.1107/S160053681100746X)
Supplement: Supplementary file 2 [file e-67-0m402-Isup2.hkl]

# 
# h,k,l, Fc-squared, Fo-squared, sigma(Fo-squared) and status flag 
# 
data_I
_shelx_title ' mm in P-1' 
_shelx_refln_list_code          4 
_shelx_F_calc_maximum      218.78 
_exptl_crystal_F_000       710.00 
_reflns_d_resolution_high  0.7709 
 
loop_ 
 _symmetry_equiv_pos_as_xyz 
 'x, y, z' 
 '-x, -y, -z' 
 
_cell_length_a     9.3437 
_cell_length_b    13.2744 
_cell_length_c    13.8800 
_cell_angle_alpha  64.608 
_cell_angle_beta   88.770 
_cell_angle_gamma  69.834 
 
_shelx_F_squared_multiplier     1.000 
 
loop_ 
 _refln_index_h 
 _refln_index_k 
 _refln_index_l 
 _refln_F_squared_calc 
 _refln_F_squared_meas 
 _refln_F_squared_sigma 
 _refln_observed_status 
   2   0   0      139.07      151.16      3.09 o 
   3   0   0    10348.20    10475.69    253.24 o 
   4   0   0      117.89      102.61      3.41 o 
   5   0   0      779.27      805.30     11.84 o 
   6   0   0     2480.68     2681.99     37.92 o 
   7   0   0      163.67      201.30      7.98 o 
   8   0   0       80.32       66.48      6.38 o 
   9   0   0      214.68      239.65      9.68 o 
  10   0   0       30.82       43.18      7.55 o 
  11   0   0        0.99       -0.38      4.82 o 
 -10   1   0        4.12        6.03      4.96 o 
  -9   1   0       30.45       21.84      6.14 o 
  -8   1   0       25.26       20.66      6.74 o 
  -7   1   0      432.56      475.17     11.59 o 
  -6   1   0       52.02       37.22      4.91 o 
  -5   1   0      537.37      579.32     15.72 o 
  -4   1   0       94.40       84.68      4.81 o 
  -3   1   0        4.21       18.58      2.56 o 
  -2   1   0     1791.10     1699.23     34.70 o 
  -1   1   0     1376.79      354.60    699.36 o 
   2   1   0      478.24      458.76      4.85 o 
   3   1   0     2662.88     2541.85     33.90 o 
   4   1   0     1725.85     1766.75     26.26 o 
   5   1   0       13.18        7.85      2.22 o 
   6   1   0     1081.66     1142.39     18.42 o 
   7   1   0      205.05      226.01      6.63 o 
   8   1   0      672.76      641.28     14.03 o 
   9   1   0        8.14        3.80      4.50 o 
  10   1   0       26.37       21.57      8.45 o 
  11   1   0       73.38       53.36     22.56 o 
 -10   2   0       38.45       28.94     14.08 o 
  -9   2   0      235.11      257.81     14.81 o 
  -8   2   0        9.25        7.21      4.44 o 
  -7   2   0      146.50      182.70      8.54 o 
  -6   2   0     1691.59     1811.30     57.75 o 
  -5   2   0      842.01      882.59     22.06 o 
  -4   2   0       75.11      124.63     10.07 o 
  -3   2   0       22.02       76.44      5.06 o 
  -2   2   0       92.75       79.23      5.57 o 
  -1   2   0      379.99      349.42      6.06 o 
   0   2   0     3731.79     3552.23    382.13 o 
   1   2   0      417.66      528.48      7.50 o 
   2   2   0      824.90      985.45      7.79 o 
   3   2   0       93.10       69.61      3.34 o 
   4   2   0      503.43      522.86      9.96 o 
   5   2   0       36.05       37.31      3.08 o 
   6   2   0      318.65      261.87      8.11 o 
   7   2   0      134.49      128.14      4.81 o 
   8   2   0        1.06        2.26      3.03 o 
   9   2   0       59.42       61.04      5.10 o 
  10   2   0       20.42       14.41      5.99 o 
  11   2   0       10.93        4.22      4.01 o 
 -10   3   0       85.52       73.50     36.39 o 
  -9   3   0       98.05       79.96     30.33 o 
  -8   3   0      257.80      300.54     12.25 o 
  -7   3   0      138.82      222.36     19.09 o 
  -6   3   0      184.95      160.30     43.81 o 
  -5   3   0      703.72      711.88     18.91 o 
  -4   3   0     1379.15     1508.79     79.47 o 
  -3   3   0      861.38      788.83     16.46 o 
  -2   3   0      608.16      558.52     22.28 o 
  -1   3   0    10452.63    10276.74    291.31 o 
   0   3   0      509.73      525.75     10.92 o 
   1   3   0    21466.42    23002.88    428.63 o 
   2   3   0    47862.51    48743.72   2816.54 o 
   3   3   0      582.56      592.02     11.45 o 
   4   3   0       19.28       30.31      1.46 o 
   5   3   0      657.30      559.78     11.96 o 
   6   3   0       68.34       48.01      2.52 o 
   7   3   0      425.60      432.86      8.84 o 
   8   3   0      835.98      790.84     16.40 o 
   9   3   0      185.38      193.83      7.50 o 
  10   3   0      154.86      166.59      7.95 o 
  11   3   0      150.33      141.87      7.17 o 
  -9   4   0       24.39       15.43     10.20 o 
  -8   4   0      258.33      294.01     13.02 o 
  -7   4   0       38.54       44.56      6.93 o 
  -6   4   0       23.17       34.48      8.69 o 
  -5   4   0      209.37      257.42     19.28 o 
  -4   4   0      113.90      106.99     15.42 o 
  -3   4   0       77.06       81.13      8.78 o 
  -2   4   0      533.86      646.62     12.85 o 
  -1   4   0      584.97      654.49     12.55 o 
   0   4   0      600.59      606.03     10.60 o 
   1   4   0     1707.46     1633.13     20.30 o 
   2   4   0     9544.50    11304.32    294.27 o 
   3   4   0       28.60       39.41      0.99 o 
   4   4   0     1029.61     1109.38     11.70 o 
   5   4   0     1031.40      971.89      9.27 o 
   6   4   0      644.67      685.34      7.72 o 
   7   4   0      476.46      466.38      8.27 o 
   8   4   0       43.70       28.59      2.66 o 
   9   4   0       75.17       84.66      7.23 o 
  10   4   0       56.28       66.31     19.71 o 
  11   4   0        7.64        3.95      3.55 o 
  12   4   0       13.22        2.14      9.85 o 
  -9   5   0        6.27       15.62      7.48 o 
  -8   5   0      151.67      160.87     19.04 o 
  -7   5   0       35.21       41.14     14.74 o 
  -6   5   0      145.38      162.00     13.75 o 
  -5   5   0      686.12      699.75     19.54 o 
  -4   5   0      799.08      790.84     27.85 o 
  -3   5   0       76.32       75.91      6.06 o 
  -2   5   0      999.45     1250.67     23.57 o 
  -1   5   0       12.21       29.53      3.47 o 
   0   5   0      871.55      949.67     14.53 o 
   1   5   0     2806.89     2679.86     36.19 o 
   2   5   0        2.58       14.95      6.64 o 
   3   5   0     2754.80     2900.08     29.38 o 
   4   5   0     2198.31     2232.64     55.05 o 
   5   5   0        3.49        0.76      2.56 o 
   6   5   0      259.08      220.75      3.95 o 
   7   5   0     1155.76     1261.37     13.81 o 
   8   5   0      430.11      449.35     11.13 o 
   9   5   0      350.81      294.17     10.22 o 
  10   5   0       12.09       15.70      6.02 o 
  11   5   0       95.56       81.50     44.55 o 
  12   5   0       18.91        0.00      6.85 o 
  -8   6   0      105.49      100.88     10.95 o 
  -7   6   0        2.16        7.19      6.95 o 
  -6   6   0       26.07       40.90      8.63 o 
  -5   6   0      298.11      348.28     14.84 o 
  -4   6   0      331.61      317.97     15.29 o 
  -3   6   0      960.59      932.18     23.56 o 
  -2   6   0      364.95      277.21     16.28 o 
  -1   6   0        9.80        6.21      3.03 o 
   0   6   0     4882.79     4840.20     82.68 o 
   1   6   0     1962.41     1793.28     26.83 o 
   2   6   0     2554.55     2523.89     34.77 o 
   3   6   0     9837.81    10637.19    292.60 o 
   4   6   0     3978.07     4845.01    108.39 o 
   5   6   0      361.18      297.87     14.57 o 
   6   6   0     1194.89     1050.67     23.43 o 
   7   6   0      550.36      595.49     21.85 o 
   8   6   0       67.53       35.63      4.93 o 
   9   6   0      892.38      828.75     31.56 o 
  10   6   0      301.99      306.72     19.29 o 
  11   6   0        1.05        0.00      6.85 o 
  12   6   0       36.32       -0.86      9.00 o 
  -8   7   0        0.19       -4.66      6.53 o 
  -7   7   0       33.32       34.51     13.00 o 
  -6   7   0       62.59       75.69     10.75 o 
  -5   7   0       27.96       21.01      7.55 o 
  -4   7   0      176.25      154.14     10.91 o 
  -3   7   0      405.71      376.07     20.99 o 
  -2   7   0        8.57       22.68      6.16 o 
  -1   7   0      374.51      353.36     14.54 o 
   0   7   0       45.89       42.44      4.08 o 
   1   7   0      115.57      104.19      5.31 o 
   2   7   0      712.37      748.38     11.36 o 
   3   7   0     5681.29     6206.39    114.17 o 
   4   7   0     2101.20     2380.15     25.35 o 
   5   7   0      110.35      105.39      9.00 o 
   6   7   0      504.74      567.63     29.99 o 
   7   7   0      255.48      300.33     11.57 o 
   8   7   0        1.16       -0.64      4.85 o 
   9   7   0      218.23      241.20     13.90 o 
  10   7   0      227.67      201.60     14.88 o 
  11   7   0       44.49       15.08     28.27 o 
  12   7   0       25.46        0.43      8.57 o 
  -7   8   0       20.54       34.12     11.40 o 
  -6   8   0       70.58       97.88     13.17 o 
  -5   8   0        6.68        3.09      6.00 o 
  -4   8   0       33.00       34.72      8.02 o 
  -3   8   0      450.80      443.62     15.45 o 
  -2   8   0      310.94      301.17     11.81 o 
  -1   8   0       26.87       28.35      4.99 o 
   0   8   0     1626.52     1488.11     26.05 o 
   1   8   0      284.27      256.22      8.63 o 
   2   8   0      500.58      504.71     13.28 o 
   3   8   0     2129.91     2132.54     67.69 o 
   4   8   0       21.11       13.89      2.02 o 
   5   8   0       93.28      101.96     10.28 o 
   6   8   0     1066.51     1081.71     32.13 o 
   7   8   0       20.55       11.57      7.28 o 
   8   8   0       57.58       52.05      7.88 o 
   9   8   0      216.44      212.54     16.49 o 
  10   8   0        3.25        1.35      5.38 o 
  11   8   0        0.05        0.07      7.60 o 
  -6   9   0      150.10       58.83     52.69 o 
  -5   9   0       43.42       18.60     27.85 o 
  -4   9   0       81.36       62.59     50.12 o 
  -3   9   0      141.94      158.30     13.43 o 
  -2   9   0      204.13      196.29     10.89 o 
  -1   9   0      782.54      751.66     20.97 o 
   0   9   0       17.90       12.21      4.24 o 
   1   9   0        7.51        9.56      5.57 o 
   2   9   0      121.60      117.17      4.99 o 
   3   9   0      241.97      215.15      6.10 o 
   4   9   0      387.11      406.54      9.83 o 
   5   9   0     1094.65     1100.66     13.41 o 
   6   9   0      445.58      438.68     20.13 o 
   7   9   0       31.79       48.41     16.71 o 
   8   9   0      620.29      564.63     27.42 o 
   9   9   0      208.41      229.19     20.56 o 
  10   9   0       40.69       36.84     14.57 o 
  11   9   0      134.05      122.85     14.81 o 
  -5  10   0        0.73        2.01      7.00 o 
  -4  10   0       27.90       10.07     13.92 o 
  -3  10   0      204.08      177.70     13.02 o 
  -2  10   0       12.20       17.89      7.07 o 
  -1  10   0       99.09       94.75      8.47 o 
   0  10   0      209.74      198.42     11.02 o 
   1  10   0      143.57      148.27      8.43 o 
   2  10   0      324.45      296.42     12.38 o 
   3  10   0     1067.73     1031.85     17.26 o 
   4  10   0      399.80      428.38      9.59 o 
   5  10   0     4635.88     4527.01     55.85 o 
   6  10   0      159.57      184.64     23.99 o 
   7  10   0      282.23      275.46     18.42 o 
   8  10   0       91.76       75.40     13.71 o 
   9  10   0       45.19       28.70     12.00 o 
  10  10   0       56.67       53.55     25.28 o 
  11  10   0       87.22       75.83     32.99 o 
  -4  11   0       28.19        1.18      7.71 o 
  -3  11   0        2.08        1.41      4.91 o 
  -2  11   0       68.47       36.02     31.70 o 
  -1  11   0      441.69      448.19     30.63 o 
   0  11   0       75.84       86.57      7.86 o 
   1  11   0      220.77      220.25     14.14 o 
   2  11   0      668.00      681.38     15.11 o 
   3  11   0      529.95      488.90     12.42 o 
   4  11   0      446.72      455.37     11.86 o 
   5  11   0       35.89       49.21      2.68 o 
   6  11   0       11.05        8.57      8.14 o 
   7  11   0       27.95        6.43     13.28 o 
   8  11   0      126.25      132.38     17.14 o 
   9  11   0      367.68      353.43     25.70 o 
  10  11   0      218.72      210.77     24.42 o 
  11  11   0       63.27       74.11     20.99 o 
  -3  12   0       17.49        7.45     10.28 o 
  -2  12   0      171.04      182.40     13.76 o 
  -1  12   0      168.33      174.57     12.24 o 
   0  12   0      133.87      133.10     21.63 o 
   1  12   0      122.09      132.83     13.42 o 
   2  12   0      124.59      115.98      8.37 o 
   3  12   0      102.24      115.38      6.20 o 
   4  12   0      515.40      535.21     15.92 o 
   5  12   0      747.84      690.78     10.24 o 
   6  12   0      280.52      282.22     18.80 o 
   7  12   0      522.41      581.77     29.56 o 
   8  12   0      209.04      212.06     20.99 o 
   9  12   0      152.24      164.93     32.56 o 
  10  12   0      210.35      233.48     39.84 o 
  -2  13   0       45.62       45.22     10.79 o 
  -1  13   0       16.38       20.77     10.18 o 
   0  13   0       92.09      102.99     10.37 o 
   1  13   0       32.07       15.06      5.97 o 
   2  13   0        8.94        1.73      3.78 o 
   3  13   0       82.19       77.54     14.14 o 
   4  13   0       33.29       27.16      4.90 o 
   5  13   0        2.66        2.50      2.26 o 
   6  13   0      524.29      520.94     29.13 o 
   7  13   0      499.73      454.10     28.27 o 
   8  13   0       36.16       27.85     13.28 o 
   9  13   0        9.00       13.71     12.42 o 
   0  14   0       87.85      114.58     13.59 o 
   1  14   0      230.05      258.20     26.13 o 
   2  14   0      107.61       92.76     10.08 o 
   3  14   0      278.06      277.60     16.28 o 
   4  14   0      152.70      182.61     15.18 o 
   5  14   0        4.90       -6.00     14.57 o 
   6  14   0       12.79       16.71     11.57 o 
   7  14   0       54.03       18.42     12.42 o 
   2  15   0       51.74       46.70     12.00 o 
   3  15   0        7.07        0.00      7.71 o 
   4  15   0        4.80        8.14      6.43 o 
  -4 -15   1        0.66        4.28      6.00 o 
  -4 -14   1      134.22      167.93     18.85 o 
  -3 -14   1       22.39       18.85      8.57 o 
  -2 -14   1        2.61       -8.14      8.14 o 
  -1 -14   1      318.44      365.85     24.42 o 
   0 -14   1       91.06       95.32     12.07 o 
  -8 -13   1      120.87      137.95     19.28 o 
  -7 -13   1      357.49      323.01     24.42 o 
  -6 -13   1      275.66      283.60     21.85 o 
  -5 -13   1      275.22      293.04      8.05 o 
  -4 -13   1       94.29       90.09      7.20 o 
  -3 -13   1       87.25       91.41     10.18 o 
  -2 -13   1      342.64      350.43     18.85 o 
  -1 -13   1      192.54      212.93     11.94 o 
   0 -13   1      207.57      211.05     16.56 o 
   1 -13   1      311.07      326.88     31.06 o 
 -10 -12   1        3.04       -3.86     10.71 o 
  -9 -12   1       23.36       30.42     13.71 o 
  -8 -12   1       10.06       11.57     10.28 o 
  -7 -12   1       18.64       13.28     16.28 o 
  -6 -12   1       27.31       35.65      2.78 o 
  -5 -12   1       18.39       16.66      2.46 o 
  -4 -12   1      119.34      132.29      7.27 o 
  -3 -12   1        0.42        1.71      4.28 o 
  -2 -12   1       99.65       97.68     10.71 o 
  -1 -12   1       55.45       52.63      7.11 o 
   0 -12   1       24.30       21.04      6.51 o 
   1 -12   1        3.34        3.87      5.66 o 
   2 -12   1       34.87       14.43     19.06 o 
   3 -12   1       11.14        5.31      6.66 o 
 -10 -11   1        1.64       -2.14      9.85 o 
  -9 -11   1       97.03       94.68     17.14 o 
  -8 -11   1      150.20      191.07     19.28 o 
  -7 -11   1        2.11       -4.28      7.71 o 
  -6 -11   1      864.81      793.11      9.53 o 
  -5 -11   1     1084.66     1117.11     20.06 o 
  -4 -11   1      177.66      167.75      9.21 o 
  -3 -11   1      366.38      341.44     13.28 o 
  -2 -11   1      209.35      212.67      8.63 o 
  -1 -11   1      100.16       92.75      7.42 o 
   0 -11   1      227.33      208.60     10.75 o 
   1 -11   1      171.18      154.35     17.70 o 
   2 -11   1       36.95       12.10     17.35 o 
   3 -11   1       78.79       39.00     43.27 o 
   4 -11   1       87.23       35.45     41.55 o 
 -11 -10   1       12.99       28.27     17.14 o 
 -10 -10   1      140.15      144.80     21.42 o 
  -9 -10   1      405.98      381.71     39.84 o 
  -8 -10   1       65.98       82.68     22.71 o 
  -7 -10   1       62.16       53.98     11.14 o 
  -6 -10   1      953.52     1018.74     34.70 o 
  -5 -10   1      916.60      948.77     21.78 o 
  -4 -10   1     1306.25     1268.03     54.84 o 
  -3 -10   1     1469.77     1495.98     42.41 o 
  -2 -10   1        2.61        0.21      2.42 o 
  -1 -10   1       20.36       16.79      5.28 o 
   0 -10   1      145.82      153.32      8.93 o 
   1 -10   1      165.42      172.65     10.60 o 
   2 -10   1      875.33      845.44     24.08 o 
   3 -10   1      283.65      282.38     15.88 o 
   4 -10   1        4.14        4.63      6.34 o 
   5 -10   1      107.16       42.18     49.27 o 
 -11  -9   1       37.18       38.17     11.52 o 
 -10  -9   1        8.26        8.14     11.14 o 
  -9  -9   1        3.04        1.71      7.71 o 
  -8  -9   1        0.84        3.00      7.28 o 
  -7  -9   1       13.41        8.57      7.71 o 
  -6  -9   1      137.50      106.67     11.57 o 
  -5  -9   1      182.70      194.49      6.16 o 
  -4  -9   1       20.83       18.04      3.07 o 
  -3  -9   1       58.14       60.30      4.60 o 
  -2  -9   1      147.79      137.82      5.90 o 
  -1  -9   1      195.19      176.47      9.00 o 
   0  -9   1      159.48      169.35      8.48 o 
   1  -9   1      116.85      109.33      9.98 o 
   2  -9   1      258.17      249.95     14.82 o 
   3  -9   1        0.58       -1.88      5.97 o 
   4  -9   1       28.12        3.40      7.03 o 
   5  -9   1       29.02       18.79     27.20 o 
   6  -9   1        6.57        4.47      8.03 o 
 -11  -8   1       37.49       27.38     13.46 o 
 -10  -8   1      157.19      146.26     13.78 o 
  -9  -8   1      272.87      233.90     14.15 o 
  -8  -8   1        1.32        7.28     12.85 o 
  -7  -8   1      158.77      168.36     14.14 o 
  -6  -8   1      374.15      346.15     17.14 o 
  -5  -8   1       87.49      112.30      2.82 o 
  -4  -8   1     1994.61     2032.56     23.79 o 
  -3  -8   1      573.45      595.13     11.22 o 
  -2  -8   1        2.73       12.37     13.28 o 
  -1  -8   1     1549.93     1540.78     32.56 o 
   0  -8   1      631.91      647.63     16.72 o 
   1  -8   1      533.35      528.23     14.23 o 
   2  -8   1     1542.96     1454.85     34.38 o 
   3  -8   1       23.70       24.20      6.97 o 
   4  -8   1        9.49        5.95      6.93 o 
   5  -8   1      347.09      324.17     26.56 o 
   6  -8   1       80.71       80.97     20.90 o 
   7  -8   1        2.30       14.38     10.18 o 
 -11  -7   1      134.68      160.30     15.95 o 
 -10  -7   1      124.62      120.46     14.69 o 
  -9  -7   1       10.72       17.87      8.35 o 
  -8  -7   1        2.09        8.32      5.12 o 
  -7  -7   1      220.31      186.74      9.84 o 
  -6  -7   1       48.06       50.55      9.00 o 
  -5  -7   1      806.97      937.36      9.11 o 
  -4  -7   1     4236.54     4313.09     50.57 o 
  -3  -7   1     2342.27     2418.64     38.34 o 
  -2  -7   1      681.76      669.46     14.14 o 
  -1  -7   1     3582.59     3554.68     58.05 o 
   0  -7   1       33.91       22.72      4.67 o 
   1  -7   1      183.32      143.73      9.00 o 
   2  -7   1      718.46      643.74     16.36 o 
   3  -7   1      340.32      319.74     15.04 o 
   4  -7   1     1722.12     1573.26     35.59 o 
   5  -7   1      650.92      625.20     21.48 o 
   6  -7   1       13.26       12.21      8.02 o 
   7  -7   1      163.70      158.38     19.14 o 
 -12  -6   1       27.76        0.00      7.28 o 
 -11  -6   1        4.56       -0.86      7.71 o 
 -10  -6   1      490.74      476.35     29.00 o 
  -9  -6   1      256.35      193.87     11.25 o 
  -8  -6   1      144.27      135.17      5.44 o 
  -7  -6   1       31.48       36.59      3.39 o 
  -6  -6   1      271.06      301.42     10.14 o 
  -5  -6   1        5.44       11.80      0.60 o 
  -4  -6   1        9.15        3.17      0.70 o 
  -3  -6   1     4219.77     4767.31     72.58 o 
  -2  -6   1      604.56      643.38      9.68 o 
  -1  -6   1       43.04       46.58      4.93 o 
   0  -6   1      397.46      387.09      8.78 o 
   1  -6   1       83.84       76.02      5.43 o 
   2  -6   1       81.38       87.76      7.65 o 
   3  -6   1      328.91      313.85     11.66 o 
   4  -6   1      298.44      320.20     15.43 o 
   5  -6   1      182.18      148.67     11.21 o 
   6  -6   1       33.36       17.22     10.07 o 
   7  -6   1       92.59       80.19     28.76 o 
   8  -6   1        9.68        8.28      7.51 o 
 -12  -5   1       42.97       -2.57     10.28 o 
 -11  -5   1       34.96        0.43      7.71 o 
 -10  -5   1      312.39      306.72      8.82 o 
  -9  -5   1     1189.84     1054.22     39.20 o 
  -8  -5   1      289.38      333.91      7.54 o 
  -7  -5   1      130.58       94.37      4.23 o 
  -6  -5   1      547.72      489.33      6.55 o 
  -5  -5   1      351.71      376.71      6.09 o 
  -4  -5   1     2188.22     2273.78     20.79 o 
  -3  -5   1     5063.57     5830.78     69.19 o 
  -2  -5   1     5198.20     5835.68    121.24 o 
  -1  -5   1     2325.21     2453.08     35.41 o 
   0  -5   1      807.92      892.80     15.95 o 
   1  -5   1     4159.23     4029.12     63.16 o 
   2  -5   1      287.55      289.12     13.07 o 
   3  -5   1      293.50      264.59      9.69 o 
   4  -5   1      669.78      659.80     20.05 o 
   5  -5   1      233.73      226.18     23.56 o 
   6  -5   1        6.97        3.21      5.45 o 
   7  -5   1        1.47        0.40      4.92 o 
   8  -5   1        3.98       11.23      6.20 o 
 -12  -4   1       77.25        0.00     12.85 o 
 -11  -4   1        7.87       -0.11      4.03 o 
 -10  -4   1        5.63       10.09      4.10 o 
  -9  -4   1     1248.13     1259.73     29.54 o 
  -8  -4   1      955.02      993.12     32.52 o 
  -7  -4   1        2.45        5.67      1.43 o 
  -6  -4   1     1460.21     1514.31     21.99 o 
  -5  -4   1      256.45      237.36      3.22 o 
  -4  -4   1     1320.64     1254.99     13.82 o 
  -3  -4   1     7369.72     8448.35    264.28 o 
  -2  -4   1    11673.66    13057.20    384.49 o 
  -1  -4   1       93.68      112.68      3.69 o 
   0  -4   1      233.54      176.98      4.69 o 
   1  -4   1     1637.05     1590.05     23.93 o 
   2  -4   1     1229.97     1531.95     26.86 o 
   3  -4   1        8.15        6.21      3.33 o 
   4  -4   1      991.63     1007.17     20.90 o 
   5  -4   1      246.23      199.20     16.71 o 
   6  -4   1     1352.28     1420.46     35.89 o 
   7  -4   1      274.30      268.55     11.77 o 
   8  -4   1       20.24       17.08      6.34 o 
   9  -4   1      106.36      139.32     11.52 o 
 -11  -3   1       16.30        8.18      3.96 o 
 -10  -3   1      115.41      105.20     28.01 o 
  -9  -3   1       18.81       14.50      4.76 o 
  -8  -3   1      201.78      228.18     16.52 o 
  -7  -3   1      179.45      165.05      5.19 o 
  -6  -3   1      337.59      306.52      5.26 o 
  -5  -3   1      306.46      324.28      7.11 o 
  -4  -3   1      882.73      807.67      7.59 o 
  -3  -3   1       13.37       15.42      2.78 o 
  -2  -3   1     3533.75     4151.71     59.25 o 
  -1  -3   1    15774.19    18783.29    339.26 o 
   0  -3   1      153.53      182.94      4.50 o 
   1  -3   1        2.99        1.48      3.00 o 
   2  -3   1        0.86        2.48      2.26 o 
   3  -3   1       90.27      125.21      7.13 o 
   4  -3   1      326.57      290.75     11.01 o 
   5  -3   1       51.81       70.54      7.07 o 
   6  -3   1      283.26      304.60     16.36 o 
   7  -3   1        3.80       -0.49      4.65 o 
   8  -3   1       39.29       19.40      6.65 o 
   9  -3   1        2.23        0.14      5.79 o 
 -11  -2   1       39.84       35.70     11.68 o 
 -10  -2   1       77.22       83.71     22.38 o 
  -9  -2   1      637.75      664.83     14.84 o 
  -8  -2   1      434.83      491.59     17.42 o 
  -7  -2   1     1069.05     1082.10     35.53 o 
  -6  -2   1      450.92      389.33      9.88 o 
  -5  -2   1       94.38      100.41      4.08 o 
  -4  -2   1      558.61      572.82      6.73 o 
  -3  -2   1      272.83      231.05      2.61 o 
  -2  -2   1      638.27      709.72      9.86 o 
  -1  -2   1      541.25      523.25      6.04 o 
   0  -2   1     5380.31     5972.39     83.90 o 
   1  -2   1      484.17      491.20      9.85 o 
   2  -2   1      856.93      816.57     14.31 o 
   3  -2   1     4260.27     4474.75     69.06 o 
   4  -2   1     1334.35     1378.36     23.02 o 
   5  -2   1      207.13      155.94     46.55 o 
   6  -2   1      497.96      587.32     14.33 o 
   7  -2   1      576.56      516.80     13.42 o 
   8  -2   1      514.89      480.12     14.14 o 
   9  -2   1       82.09       99.45      9.73 o 
  10  -2   1       47.14       33.86     23.52 o 
 -11  -1   1       22.94       20.59      7.47 o 
 -10  -1   1       44.52       41.57     13.43 o 
  -9  -1   1       23.26       14.48      5.14 o 
  -8  -1   1        7.76        9.59      3.39 o 
  -7  -1   1     1347.49     1259.60     23.81 o 
  -6  -1   1      143.82      157.87      6.14 o 
  -5  -1   1        3.08       17.20      2.48 o 
  -4  -1   1     2010.00     1739.94     26.77 o 
  -3  -1   1       51.32       47.74      2.09 o 
  -2  -1   1      304.08      338.74      3.66 o 
  -1  -1   1     5263.98     6245.77     82.69 o 
   1  -1   1      134.13      125.58      3.17 o 
   2  -1   1     1305.27     1211.34     18.10 o 
   3  -1   1     1680.05     1753.40     26.83 o 
   4  -1   1     1163.99     1024.79     17.68 o 
   5  -1   1     1790.66     1773.94     28.75 o 
   6  -1   1      739.17      806.99     14.48 o 
   7  -1   1      414.46      393.17     10.66 o 
   8  -1   1      691.71      721.42     16.12 o 
   9  -1   1       63.47       65.01      7.14 o 
  10  -1   1       64.74       36.47     26.24 o 
 -11   0   1       23.10        0.06      3.86 o 
 -10   0   1       33.59       30.85      6.86 o 
  -9   0   1      172.89      155.59      9.57 o 
  -8   0   1       24.98       19.78      5.05 o 
  -7   0   1      104.47      114.43      6.57 o 
  -6   0   1      807.12      800.64     14.12 o 
  -5   0   1      157.06      125.99      4.54 o 
  -4   0   1      163.30      188.67      8.64 o 
  -3   0   1     1340.06     1309.66     17.06 o 
  -2   0   1     2448.48     2375.83     24.19 o 
   1   0   1    10521.51    11207.19    639.60 o 
   2   0   1      237.43      191.55      3.65 o 
   3   0   1      186.60      216.04      4.10 o 
   4   0   1     1615.44     1883.90     23.60 o 
   5   0   1      413.05      425.07      9.58 o 
   6   0   1       86.88       74.63      5.18 o 
   7   0   1      332.43      315.22      8.70 o 
   8   0   1       10.16        2.06      3.53 o 
   9   0   1       19.39       13.85      4.72 o 
  10   0   1      111.58      118.48     11.01 o 
  11   0   1        8.83        9.24      5.36 o 
 -11   1   1       26.15        8.56     11.61 o 
 -10   1   1      250.76      263.12     12.19 o 
  -9   1   1       39.29       39.67      7.04 o 
  -8   1   1       97.14      144.71      9.68 o 
  -7   1   1      622.78      634.65     17.11 o 
  -6   1   1      512.41      542.57     13.18 o 
  -5   1   1     2312.82     2532.73     58.76 o 
  -4   1   1      820.24      692.61     23.96 o 
  -3   1   1      397.21      392.98     17.35 o 
  -2   1   1      814.79      795.12     12.13 o 
  -1   1   1     6415.00      660.19   3435.13 o 
   2   1   1     1489.98     1484.60     14.52 o 
   3   1   1      400.09      347.74      4.65 o 
   4   1   1      519.19      545.09      7.79 o 
   5   1   1     5176.39     5226.40     68.58 o 
   6   1   1      377.26      420.74      8.90 o 
   7   1   1      131.74      112.91      5.86 o 
   8   1   1      186.05      176.25      7.03 o 
   9   1   1      198.13      214.03      8.52 o 
  10   1   1      100.04       88.80      7.35 o 
  11   1   1        1.87        7.13      6.33 o 
 -10   2   1       13.68        4.95      4.88 o 
  -9   2   1        0.88       -0.47      5.40 o 
  -8   2   1       96.33      132.00      8.30 o 
  -7   2   1      327.50      318.90     10.41 o 
  -6   2   1      923.84      969.14     26.78 o 
  -5   2   1     1046.45     1095.82     20.29 o 
  -4   2   1      477.24      382.57     11.14 o 
  -3   2   1      234.56      171.53      9.85 o 
  -2   2   1     2295.42     2049.31     40.70 o 
  -1   2   1       27.77       27.91      2.26 o 
   0   2   1     8116.43     1948.24   3619.99 o 
   1   2   1    13246.09    14050.62    396.70 o 
   2   2   1       40.82       56.57      2.26 o 
   3   2   1      681.93      602.13      6.99 o 
   4   2   1     3693.20     3466.44     34.26 o 
   5   2   1      824.25      862.06     10.19 o 
   6   2   1     1091.50     1128.39     15.10 o 
   7   2   1     1722.53     1686.24     24.75 o 
   8   2   1        1.98        7.66      2.88 o 
   9   2   1      270.29      253.98     11.02 o 
  10   2   1      383.49      379.53     11.37 o 
  11   2   1        3.80        4.77      3.95 o 
 -10   3   1        3.83        4.50      6.17 o 
  -9   3   1       36.23       33.24     20.74 o 
  -8   3   1       16.85       11.88      6.07 o 
  -7   3   1       73.13       76.35      7.07 o 
  -6   3   1       23.15       18.37      6.81 o 
  -5   3   1        0.64        1.67      3.17 o 
  -4   3   1      225.84      250.42     12.85 o 
  -3   3   1      351.09      441.26     10.28 o 
  -2   3   1       77.71       72.01      6.64 o 
  -1   3   1     1373.46     1261.12     44.55 o 
   0   3   1       34.31       33.66      2.12 o 
   1   3   1       32.17       40.82      1.49 o 
   2   3   1      168.76      240.12     10.35 o 
   3   3   1        0.48       -0.47      1.93 o 
   4   3   1      216.58      218.37      3.68 o 
   5   3   1      586.30      618.36      7.17 o 
   6   3   1       29.80       17.17      1.88 o 
   7   3   1        5.25        6.64      1.89 o 
   8   3   1      191.85      200.22      6.50 o 
   9   3   1      393.00      371.50      9.81 o 
  10   3   1       11.47       13.52      4.83 o 
  11   3   1        0.15       -1.27      3.45 o 
  -9   4   1      207.96      205.04     14.14 o 
  -8   4   1      229.83      290.19     14.66 o 
  -7   4   1        1.97        4.37      4.83 o 
  -6   4   1      465.31      539.38     26.78 o 
  -5   4   1      451.27      519.41     37.27 o 
  -4   4   1     1100.48     1026.33     36.20 o 
  -3   4   1     2503.24     2498.17     91.46 o 
  -2   4   1     1040.46      925.92     26.56 o 
  -1   4   1       28.88       28.70      3.56 o 
   0   4   1     2958.47     2733.38     38.42 o 
   1   4   1     2296.92     2525.44     33.32 o 
   2   4   1    19147.30    22359.11    528.22 o 
   3   4   1       85.35      136.73     10.28 o 
   4   4   1     3067.92     3040.35     33.13 o 
   5   4   1      147.46      179.35      3.28 o 
   6   4   1      733.94      799.40      8.62 o 
   7   4   1     1017.36      999.64     12.33 o 
   8   4   1       13.85        9.98      1.97 o 
   9   4   1      222.70      245.39      8.48 o 
  10   4   1      285.71      264.44     10.83 o 
  11   4   1       65.42       49.69     17.16 o 
  -9   5   1       41.52       49.55      9.40 o 
  -8   5   1       34.72       28.66      8.59 o 
  -7   5   1        6.53       -6.34      6.34 o 
  -6   5   1      293.37      249.43     15.63 o 
  -5   5   1      280.34      289.72     14.99 o 
  -4   5   1     1366.66     1471.84     53.76 o 
  -3   5   1       39.56       40.03      4.99 o 
  -2   5   1       83.65       71.79      6.85 o 
  -1   5   1     1464.29     1160.68     25.06 o 
   0   5   1      313.90      403.71     12.21 o 
   1   5   1      741.17      728.55     14.57 o 
   2   5   1    15239.42    17265.25    302.74 o 
   3   5   1     4559.06     5244.25    255.54 o 
   4   5   1     1374.25     1328.46     31.49 o 
   5   5   1     1541.54     1674.91     59.76 o 
   6   5   1     3356.82     3376.92    109.09 o 
   7   5   1      849.37      746.82     19.69 o 
   8   5   1      294.68      311.60      9.23 o 
   9   5   1      132.34      141.00      9.42 o 
  10   5   1      257.68      227.73      7.21 o 
  11   5   1      195.32      212.39      9.34 o 
  12   5   1      105.80      128.52     20.99 o 
  -8   6   1        1.28       -3.29      6.45 o 
  -7   6   1       11.77       12.47      9.14 o 
  -6   6   1      540.70      537.52     29.13 o 
  -5   6   1      204.62      172.03     19.92 o 
  -4   6   1       67.81       77.90      9.59 o 
  -3   6   1       33.12       34.30      5.60 o 
  -2   6   1      105.18      116.44      7.71 o 
  -1   6   1      320.40      400.32     10.77 o 
   0   6   1     2062.64     2196.59     34.52 o 
   1   6   1      240.97      239.95      5.15 o 
   2   6   1      226.09      266.46      4.91 o 
   3   6   1      129.51      133.49      2.87 o 
   4   6   1      705.33      852.52     21.85 o 
   5   6   1      904.82     1016.17     26.56 o 
   6   6   1       26.17       16.66      4.38 o 
   7   6   1       33.40       46.90      6.20 o 
   8   6   1        8.32        5.04      4.42 o 
   9   6   1      118.10      144.78      5.96 o 
  10   6   1       30.97       29.77     10.86 o 
  11   6   1      393.38      394.56     28.27 o 
  12   6   1        4.59       -0.86      9.00 o 
  -8   7   1        4.97        8.40      7.24 o 
  -7   7   1      389.21      417.45     20.90 o 
  -6   7   1       34.42       34.84     14.33 o 
  -5   7   1      132.45      132.36     11.05 o 
  -4   7   1     1844.54     1782.43     47.98 o 
  -3   7   1      889.43      829.70     37.27 o 
  -2   7   1      402.84      411.94     15.85 o 
  -1   7   1     2642.71     2583.69     88.46 o 
   0   7   1      277.76      227.46     15.85 o 
   1   7   1      675.43      686.63     12.55 o 
   2   7   1     2712.61     2515.19     37.23 o 
   3   7   1     1231.16     1437.39     17.11 o 
   4   7   1     2577.49     3274.91     76.69 o 
   5   7   1      942.43      925.35     25.70 o 
   6   7   1      375.69      438.25     17.99 o 
   7   7   1      347.95      291.08     11.36 o 
   8   7   1      521.82      555.57     16.96 o 
   9   7   1        6.52       17.76      6.77 o 
  10   7   1       63.86       19.85     29.13 o 
  11   7   1        0.42        8.41     10.50 o 
  12   7   1        1.73        0.86      8.57 o 
  -7   8   1       70.05       74.92     13.32 o 
  -6   8   1        9.85       15.36      8.33 o 
  -5   8   1       77.24       24.73     47.77 o 
  -4   8   1      311.44      297.20     14.08 o 
  -3   8   1      180.27      183.00     12.83 o 
  -2   8   1     1565.20     1534.17     30.14 o 
  -1   8   1     1307.95     1234.17     38.56 o 
   0   8   1     1046.44      996.75     18.47 o 
   1   8   1     2934.41     2959.85     46.04 o 
   2   8   1      204.05      199.96      6.10 o 
   3   8   1      242.08      219.96      4.99 o 
   4   8   1     1878.15     1886.49     26.94 o 
   5   8   1     1587.55     1771.44     45.84 o 
   6   8   1       15.59       12.85     11.14 o 
   7   8   1      249.81      243.76     15.85 o 
   8   8   1      439.71      494.03     16.35 o 
   9   8   1      245.26      220.98     15.63 o 
  10   8   1      104.04       47.24     57.62 o 
  11   8   1       39.22       39.19     43.70 o 
  -6   9   1       26.46       11.79     15.42 o 
  -5   9   1        3.86        2.60      7.60 o 
  -4   9   1      103.20      104.74     10.91 o 
  -3   9   1       56.08       43.52      9.31 o 
  -2   9   1      327.16      284.18     14.33 o 
  -1   9   1      297.05      294.53     11.05 o 
   0   9   1      430.35      425.46     11.66 o 
   1   9   1      182.60      186.23     11.14 o 
   2   9   1       59.99       70.78      6.34 o 
   3   9   1      420.85      433.85      8.40 o 
   4   9   1      549.78      541.09     11.67 o 
   5   9   1      230.65      222.34     13.71 o 
   6   9   1       46.08       39.84      9.00 o 
   7   9   1       88.58       93.39     12.42 o 
   8   9   1       12.93       12.00     14.57 o 
   9   9   1       89.50       63.83     14.14 o 
  10   9   1       13.05       16.71     12.00 o 
  11   9   1        2.63        2.57      5.75 o 
  -6  10   1       29.50       14.78     17.99 o 
  -5  10   1      302.76      305.48     22.96 o 
  -4  10   1      171.26       89.57     72.61 o 
  -3  10   1       31.48       14.99     19.92 o 
  -2  10   1      735.97      717.37     20.45 o 
  -1  10   1      854.58      793.57     19.83 o 
   0  10   1      187.36      187.09     15.85 o 
   1  10   1      124.99      118.91      7.44 o 
   2  10   1       57.43       64.05      4.54 o 
   3  10   1      142.99      134.76      5.45 o 
   4  10   1      178.59      173.11      5.43 o 
   5  10   1      216.39      211.67      3.22 o 
   6  10   1       71.73       57.83     11.14 o 
   7  10   1      410.71      426.69     22.28 o 
   8  10   1       13.07       23.13     10.71 o 
   9  10   1      191.42      189.35     19.28 o 
  10  10   1      214.57      209.06     22.71 o 
  11  10   1        2.63       14.99     13.71 o 
  -5  11   1        7.02        5.80      7.69 o 
  -4  11   1        1.45       -0.02      5.90 o 
  -3  11   1       93.25       52.63     61.05 o 
  -2  11   1       49.87       50.41     47.77 o 
  -1  11   1        9.80       14.17      5.85 o 
   0  11   1      288.53      292.36     13.54 o 
   1  11   1      282.13      263.88      9.68 o 
   2  11   1      339.20      328.94     11.09 o 
   3  11   1       23.38       29.53      3.47 o 
   4  11   1       13.25       14.46      3.13 o 
   5  11   1        6.19       11.08      2.34 o 
   6  11   1      367.00      369.28     21.42 o 
   7  11   1      390.11      374.85     22.71 o 
   8  11   1       41.54       25.28     18.42 o 
   9  11   1      131.39      121.24     17.56 o 
  10  11   1      311.14      313.16     27.42 o 
  11  11   1       39.84       48.41     18.85 o 
  -4  12   1        0.96        1.79      6.58 o 
  -3  12   1       42.29       20.00     26.35 o 
  -2  12   1        1.54        1.90      6.49 o 
  -1  12   1       13.12        9.97      5.90 o 
   0  12   1       10.94       11.20      7.07 o 
   1  12   1       28.31       19.28      6.42 o 
   2  12   1       25.80       24.11      5.57 o 
   3  12   1       11.60       10.83      3.17 o 
   4  12   1       77.34       78.89      7.07 o 
   5  12   1      365.02      385.25      8.65 o 
   6  12   1       98.56       86.97     14.14 o 
   7  12   1       12.93        4.71      8.57 o 
   8  12   1       27.39       45.41     13.28 o 
   9  12   1       18.58       21.85     12.42 o 
  10  12   1       11.75       17.14     13.28 o 
  -2  13   1       58.57       38.48     12.36 o 
  -1  13   1      119.21      141.55     14.74 o 
   0  13   1      164.80      168.24     11.59 o 
   1  13   1      278.00      272.72     14.35 o 
   2  13   1      608.25      636.54     41.98 o 
   3  13   1      274.11      309.75     27.85 o 
   4  13   1      107.12      134.09     10.42 o 
   5  13   1      174.29      207.79      7.45 o 
   6  13   1      121.62      161.51     28.27 o 
   7  13   1       60.56       52.26     14.57 o 
   8  13   1      149.43      206.06     21.42 o 
   9  13   1      143.27      163.22     21.85 o 
  10  13   1       36.14       36.41     15.85 o 
  -1  14   1      220.79      228.86     15.67 o 
   0  14   1       20.06       14.86      7.08 o 
   1  14   1      138.39      149.00     17.56 o 
   2  14   1      341.58      345.90     33.20 o 
   3  14   1       39.84       40.84      5.66 o 
   4  14   1      111.81      132.39      8.49 o 
   5  14   1      184.12      214.75      9.21 o 
   6  14   1       11.33        6.00      9.42 o 
   7  14   1       25.29        9.42     17.99 o 
   8  14   1       34.16       32.13     23.13 o 
   1  15   1        3.86        3.28      6.13 o 
   2  15   1       15.77       12.82      7.00 o 
   3  15   1        1.56        2.57      6.00 o 
   4  15   1       60.08       66.40      9.00 o 
  -4 -14   2        4.64       -1.29      4.50 o 
  -3 -14   2       16.77        9.42      8.14 o 
  -2 -14   2       14.11       25.28     11.14 o 
  -6 -13   2        0.12        1.29     11.57 o 
  -5 -13   2       71.80       76.77     10.48 o 
  -4 -13   2       13.57       13.97      4.99 o 
  -3 -13   2        0.51       -0.46      4.73 o 
  -2 -13   2        5.96       -1.71      9.85 o 
  -1 -13   2        6.64       -0.86      6.43 o 
   0 -13   2        5.06       12.85     10.71 o 
   1 -13   2        0.43       -2.53      9.64 o 
  -9 -12   2       42.07       29.99     13.71 o 
  -8 -12   2       29.54       29.13     12.42 o 
  -7 -12   2      274.61      328.58     22.71 o 
  -6 -12   2      378.68      384.28     23.13 o 
  -5 -12   2      344.66      304.28      8.67 o 
  -4 -12   2      359.53      363.75     15.21 o 
  -3 -12   2      256.91      242.79     24.20 o 
  -2 -12   2      308.88      287.89     16.71 o 
  -1 -12   2      201.15      185.93     15.42 o 
   0 -12   2      231.47      252.71     13.33 o 
   1 -12   2       77.21       59.78     12.21 o 
   2 -12   2      103.18       24.77     46.48 o 
 -10 -11   2       61.52       72.83     17.99 o 
  -9 -11   2       57.07       73.26     15.85 o 
  -8 -11   2      131.47      138.80     17.56 o 
  -7 -11   2      144.25      188.07     17.56 o 
  -6 -11   2      154.01      137.37      3.38 o 
  -5 -11   2      503.24      478.30      8.45 o 
  -4 -11   2      138.34      153.29      7.45 o 
  -3 -11   2       90.30       82.58      6.38 o 
  -2 -11   2      235.93      219.34     13.28 o 
  -1 -11   2       74.26       84.47      7.86 o 
   0 -11   2       14.30       12.92      6.72 o 
   1 -11   2      267.93      257.02     16.64 o 
   2 -11   2      269.41      262.87     15.44 o 
   3 -11   2        4.63        4.60      7.07 o 
 -11 -10   2        3.64        6.43     13.28 o 
 -10 -10   2      130.77      176.93     22.71 o 
  -9 -10   2      105.13      101.53     17.56 o 
  -8 -10   2       27.67       18.85     10.28 o 
  -7 -10   2        1.03       -0.43      9.42 o 
  -6 -10   2       13.00       11.46      1.89 o 
  -5 -10   2       89.98       95.74      3.33 o 
  -4 -10   2      273.41      261.06     13.39 o 
  -3 -10   2        7.84        5.85      3.40 o 
  -2 -10   2      141.52      155.08     17.14 o 
  -1 -10   2      279.29      282.75     13.49 o 
   0 -10   2       11.66       19.79      6.81 o 
   1 -10   2       88.83       75.27      8.77 o 
   2 -10   2        6.50        8.32      6.28 o 
   3 -10   2       21.85       17.78      8.11 o 
   4 -10   2        9.22       -0.79      5.85 o 
 -11  -9   2      243.20      269.46     30.42 o 
 -10  -9   2      107.85      119.95     19.71 o 
  -9  -9   2       10.95       17.56     11.14 o 
  -8  -9   2      474.49      447.68     24.42 o 
  -7  -9   2       49.41       43.70     10.71 o 
  -6  -9   2       12.47       21.93      2.95 o 
  -5  -9   2     1056.22     1028.03     13.73 o 
  -4  -9   2      379.46      403.68      7.78 o 
  -3  -9   2     1025.73     1035.05     28.49 o 
  -2  -9   2      188.72      182.07     16.28 o 
  -1  -9   2       73.38       59.84      5.85 o 
   0  -9   2       39.26       37.81      5.73 o 
   1  -9   2      220.31      221.11     10.75 o 
   2  -9   2      365.36      341.18     17.35 o 
   3  -9   2       39.62       33.74      9.92 o 
   4  -9   2      141.28      138.20     16.22 o 
   5  -9   2       76.27       17.82     35.13 o 
 -11  -8   2       36.77       42.63     14.88 o 
 -10  -8   2       34.48       39.71     10.06 o 
  -9  -8   2      101.65      120.63     22.49 o 
  -8  -8   2      313.68      298.17     20.13 o 
  -7  -8   2        6.65        0.00      4.28 o 
  -6  -8   2       21.28       24.55      1.09 o 
  -5  -8   2      252.33      258.18      4.66 o 
  -4  -8   2       27.33       32.48      2.28 o 
  -3  -8   2      494.83      464.24     11.13 o 
  -2  -8   2       83.22       94.25      7.28 o 
  -1  -8   2      323.55      322.82      9.39 o 
   0  -8   2     1231.53     1182.30     23.44 o 
   1  -8   2      494.43      469.00     16.72 o 
   2  -8   2        7.07        4.85      7.50 o 
   3  -8   2      905.99      881.40     24.38 o 
   4  -8   2      335.25      348.74     16.51 o 
   5  -8   2        1.03       -1.37      7.13 o 
   6  -8   2       37.74       45.23     14.50 o 
 -11  -7   2      210.04      170.10     74.54 o 
 -10  -7   2       11.29        4.80     10.71 o 
  -9  -7   2        0.37        1.54      5.82 o 
  -8  -7   2      643.84      656.40     27.75 o 
  -7  -7   2       20.73        9.42      4.85 o 
  -6  -7   2      101.10       91.10      4.38 o 
  -5  -7   2      232.11      214.62      3.92 o 
  -4  -7   2      106.78      138.86      4.41 o 
  -3  -7   2      124.04      132.83      5.04 o 
  -2  -7   2      159.87      157.22      7.71 o 
  -1  -7   2       21.80       23.44      3.64 o 
   0  -7   2       14.40       21.98      4.21 o 
   1  -7   2     1112.72     1066.81     24.77 o 
   2  -7   2        3.91       -1.65      3.90 o 
   3  -7   2       89.36       88.27      8.78 o 
   4  -7   2       71.39       64.01     11.02 o 
   5  -7   2        8.34       12.44      7.38 o 
   6  -7   2       18.04       20.51      8.90 o 
   7  -7   2       43.64       26.35     14.19 o 
 -11  -6   2        1.25        1.29      8.57 o 
 -10  -6   2        2.69        2.75      2.47 o 
  -9  -6   2      300.05      332.44     12.61 o 
  -8  -6   2       71.73       54.73      2.26 o 
  -7  -6   2       51.66       51.40      2.72 o 
  -6  -6   2     1462.29     1543.83     19.45 o 
  -5  -6   2      426.37      377.67      5.67 o 
  -4  -6   2       23.72       21.00      1.45 o 
  -3  -6   2      463.50      434.64      6.65 o 
  -2  -6   2     2946.89     2925.55     65.97 o 
  -1  -6   2      770.95      763.03     18.85 o 
   0  -6   2     2304.75     2203.33     35.44 o 
   1  -6   2     1543.40     1588.58     28.02 o 
   2  -6   2       99.78       84.38      6.66 o 
   3  -6   2      918.38      856.44     23.55 o 
   4  -6   2      584.24      590.15     21.31 o 
   5  -6   2      237.90      199.83     12.87 o 
   6  -6   2      407.97      387.46     18.33 o 
   7  -6   2       13.67       14.78      6.49 o 
   8  -6   2       10.70       12.60      7.97 o 
 -11  -5   2      146.31      144.37     20.13 o 
 -10  -5   2       10.81       25.87      4.20 o 
  -9  -5   2        2.05        3.76      2.06 o 
  -8  -5   2      412.02      354.16     13.27 o 
  -7  -5   2      883.51      946.74     22.51 o 
  -6  -5   2      640.95      597.17      7.48 o 
  -5  -5   2        1.54        3.00      1.72 o 
  -4  -5   2        8.32       26.54     11.78 o 
  -3  -5   2     3718.17     3784.84     44.08 o 
  -2  -5   2      539.19      574.09      9.21 o 
  -1  -5   2      994.27      985.53     14.99 o 
   0  -5   2      612.76      617.62     14.78 o 
   1  -5   2      645.43      710.27     14.08 o 
   2  -5   2     2139.83     2063.84     38.23 o 
   3  -5   2      387.46      369.47     11.80 o 
   4  -5   2      260.63      257.28     13.69 o 
   5  -5   2      637.88      628.73     19.08 o 
   6  -5   2      606.45      542.10     23.06 o 
   7  -5   2       43.05       47.17      7.75 o 
   8  -5   2       91.69      114.98     11.69 o 
 -11  -4   2       12.99        6.42      3.63 o 
 -10  -4   2      118.29      106.36      5.02 o 
  -9  -4   2     1016.04     1126.64     57.95 o 
  -8  -4   2        7.10       11.27      3.13 o 
  -7  -4   2       14.84       17.42      2.15 o 
  -6  -4   2      616.01      710.45     14.41 o 
  -5  -4   2        0.27        9.34      1.07 o 
  -4  -4   2      553.63      655.26     11.66 o 
  -3  -4   2      363.08      395.91      6.10 o 
  -2  -4   2      325.96      303.80      5.57 o 
  -1  -4   2      160.97      203.49      6.85 o 
   0  -4   2      168.53      172.72      4.99 o 
   1  -4   2        1.23        1.07      2.42 o 
   2  -4   2      163.82      197.01      7.11 o 
   3  -4   2       21.83       33.50      4.85 o 
   4  -4   2      172.10      161.93      8.78 o 
   5  -4   2       75.74       74.03      7.86 o 
   6  -4   2      148.77      144.67     45.37 o 
   7  -4   2      306.93      378.05     23.27 o 
   8  -4   2      219.21      201.93     11.81 o 
   9  -4   2       44.60       46.88      9.88 o 
 -11  -3   2       45.26       37.27     11.11 o 
 -10  -3   2      107.34      119.73      7.04 o 
  -9  -3   2       30.42       32.07      3.74 o 
  -8  -3   2      566.40      534.99     18.46 o 
  -7  -3   2     2037.27     2153.69     55.47 o 
  -6  -3   2      178.23      203.48      3.96 o 
  -5  -3   2      979.96      871.14      9.93 o 
  -4  -3   2     1868.96     1768.80     17.49 o 
  -3  -3   2     4946.40     4967.61     50.10 o 
  -2  -3   2       59.23      104.09      3.47 o 
  -1  -3   2       35.73       14.14      2.57 o 
   0  -3   2     1934.70     1987.90     28.96 o 
   1  -3   2     1305.86     1282.41     20.67 o 
   2  -3   2      287.27      277.14      7.42 o 
   3  -3   2      688.28      653.79     13.62 o 
   4  -3   2      875.11      841.05     19.49 o 
   5  -3   2      150.26      203.18      9.68 o 
   6  -3   2       19.88       16.54      5.09 o 
   7  -3   2      127.43      142.88      9.75 o 
   8  -3   2        3.20        6.23      5.90 o 
   9  -3   2        0.59       -2.25      5.58 o 
 -11  -2   2       70.11       52.53     19.35 o 
 -10  -2   2       22.12       31.71      8.98 o 
  -9  -2   2      229.73      255.13      8.21 o 
  -8  -2   2      567.86      548.08     13.29 o 
  -7  -2   2       21.17       30.02      3.53 o 
  -6  -2   2      329.92      293.10      5.84 o 
  -5  -2   2      743.91      670.15     12.00 o 
  -4  -2   2       13.63       19.15      1.40 o 
  -3  -2   2      199.97      226.67      3.06 o 
  -2  -2   2     1025.36      929.55      8.54 o 
  -1  -2   2       17.20       19.71      1.71 o 
   0  -2   2     1173.25     1229.94     22.71 o 
   1  -2   2     1884.45     1808.38     26.53 o 
   2  -2   2      122.38      105.28      5.54 o 
   3  -2   2     1916.61     1740.63     27.41 o 
   4  -2   2      205.15      230.22      8.95 o 
   5  -2   2      337.13      326.26     10.66 o 
   6  -2   2      577.68      548.70     12.42 o 
   7  -2   2     1144.20     1205.17     39.26 o 
   8  -2   2      193.36      174.08     13.09 o 
   9  -2   2        0.80       -2.56      4.83 o 
  10  -2   2      118.14      150.18     11.19 o 
 -11  -1   2       27.70       22.94      8.63 o 
 -10  -1   2       97.28       86.65     24.41 o 
  -9  -1   2        0.31       -0.34      3.06 o 
  -8  -1   2      370.87      391.78     12.78 o 
  -7  -1   2      358.93      384.83      9.56 o 
  -6  -1   2       33.29       16.53      4.23 o 
  -5  -1   2     1538.20     1528.34     22.98 o 
  -4  -1   2       72.53       75.53      7.30 o 
  -3  -1   2      107.52      121.40      2.61 o 
  -2  -1   2     1929.76     1881.21     16.59 o 
  -1  -1   2     2819.48     3027.87     25.86 o 
   1  -1   2      264.85      257.17      6.43 o 
   2  -1   2      364.49      419.73      7.72 o 
   3  -1   2      806.17      852.63     13.78 o 
   4  -1   2        4.09        7.12      2.30 o 
   5  -1   2       16.31       12.57      2.88 o 
   6  -1   2      624.41      711.41     27.10 o 
   7  -1   2      101.63      111.55      7.31 o 
   8  -1   2      206.93      228.34     15.65 o 
   9  -1   2        4.52       14.03      5.86 o 
  10  -1   2        2.68        4.41      5.66 o 
 -11   0   2      106.83       97.13     28.50 o 
 -10   0   2        2.24        2.09      4.40 o 
  -9   0   2      117.97      161.35      8.24 o 
  -8   0   2     1034.73     1043.18     19.06 o 
  -7   0   2        3.02        4.85      3.44 o 
  -6   0   2      377.43      370.90      9.11 o 
  -5   0   2     3235.47     3283.10     42.82 o 
  -4   0   2     1814.50     1934.48     22.88 o 
  -3   0   2      515.33      408.14      6.49 o 
  -2   0   2     5155.78     5021.67    154.50 o 
  -1   0   2     3817.25     3976.80     71.99 o 
   0   0   2     1700.51      673.46    916.56 o 
   1   0   2    24820.28    24510.46   2040.05 o 
   2   0   2     1599.02     1605.78     16.77 o 
   3   0   2     5165.17     5258.30     79.90 o 
   4   0   2     3932.65     4225.36     52.84 o 
   5   0   2      709.32      734.86     11.44 o 
   6   0   2     1184.87     1093.14     21.17 o 
   7   0   2      313.21      339.04     13.27 o 
   8   0   2       11.40       12.14      4.19 o 
   9   0   2      109.78      101.64      7.64 o 
  10   0   2       66.43      102.10      8.40 o 
 -11   1   2       27.91        5.68      7.50 o 
 -10   1   2       33.12       45.64     18.73 o 
  -9   1   2       23.37       19.86      6.41 o 
  -8   1   2       24.02       27.11      5.07 o 
  -7   1   2      455.10      537.89     16.00 o 
  -6   1   2      770.78      783.10     16.73 o 
  -5   1   2      103.19      100.96      7.23 o 
  -4   1   2     3089.59     3324.72     42.41 o 
  -3   1   2     7120.71     6933.53    110.53 o 
  -2   1   2       62.81       70.05      3.03 o 
  -1   1   2     1081.25      951.14     10.75 o 
   1   1   2     1024.84      202.19    448.74 o 
   2   1   2     9615.69    11312.34    147.38 o 
   3   1   2     2015.48     1949.04     18.64 o 
   4   1   2      782.66      869.66     12.23 o 
   5   1   2        4.13        1.93      1.98 o 
   6   1   2       87.46       64.45      4.08 o 
   7   1   2      134.79      157.38      6.96 o 
   8   1   2      532.33      495.31     12.52 o 
   9   1   2      579.92      591.09     16.94 o 
  10   1   2       84.84       93.24      7.39 o 
  11   1   2       88.12       80.55      8.07 o 
 -10   2   2        5.30        3.18      4.88 o 
  -9   2   2       97.37      110.30     11.28 o 
  -8   2   2       18.20       16.71      5.15 o 
  -7   2   2       54.60       62.81      6.22 o 
  -6   2   2      222.00      279.93      8.67 o 
  -5   2   2        4.87        5.78      3.33 o 
  -4   2   2      582.89      567.96     13.07 o 
  -3   2   2      451.73      459.37      8.63 o 
  -2   2   2       30.60       30.03      5.57 o 
  -1   2   2      194.88      225.60      4.54 o 
   0   2   2     2131.02     1716.98    339.29 o 
   1   2   2        0.87        4.82      0.71 o 
   2   2   2    16629.37    19221.98    347.90 o 
   3   2   2      431.09      488.75      5.58 o 
   4   2   2     1494.15     1465.17     15.15 o 
   5   2   2     2006.67     1914.24     20.33 o 
   6   2   2       80.33       57.11      3.35 o 
   7   2   2       15.97       24.63      3.62 o 
   8   2   2      701.81      671.33     16.46 o 
   9   2   2        0.87        4.65      4.17 o 
  10   2   2        1.34       -0.19      3.35 o 
  11   2   2       22.78       23.05      7.19 o 
 -10   3   2      130.15       83.03     78.40 o 
  -9   3   2      140.30      169.07     11.00 o 
  -8   3   2      112.48       90.50     10.42 o 
  -7   3   2     1495.36     1619.91     33.96 o 
  -6   3   2     2224.01     2371.69     48.17 o 
  -5   3   2      658.45      615.90     15.85 o 
  -4   3   2     1115.11     1155.26     45.20 o 
  -3   3   2     5915.47     5759.30    294.31 o 
  -2   3   2      343.63      302.04     14.78 o 
  -1   3   2     5357.40     5082.52     75.83 o 
   0   3   2     1954.00     1879.42     24.45 o 
   1   3   2     2596.57     2747.13     55.69 o 
   2   3   2     7231.49     7943.09    170.62 o 
   3   3   2     5870.89     6092.29    124.50 o 
   4   3   2      220.00      212.43      3.57 o 
   5   3   2      296.52      281.49      4.14 o 
   6   3   2     1600.97     1565.53     17.16 o 
   7   3   2        2.00        4.70      2.27 o 
   8   3   2       81.19       83.46      4.39 o 
   9   3   2      158.05      160.55      6.30 o 
  10   3   2       18.25       22.02      8.95 o 
  11   3   2       31.09       23.85      9.93 o 
  -9   4   2       66.17       30.41     23.43 o 
  -8   4   2      250.42      283.65     16.88 o 
  -7   4   2      128.66      170.31      9.89 o 
  -6   4   2       68.72       48.11      8.95 o 
  -5   4   2      572.88      559.95     26.13 o 
  -4   4   2     1145.97     1146.11     56.76 o 
  -3   4   2      420.87      389.40     14.99 o 
  -2   4   2      285.13      267.03     10.92 o 
  -1   4   2     1566.33     1426.78     22.71 o 
   0   4   2       45.69       39.73      2.56 o 
   1   4   2      125.05      155.05      7.93 o 
   2   4   2      504.32      596.58      6.64 o 
   3   4   2       25.13       17.56      0.84 o 
   4   4   2       19.44       23.22      1.51 o 
   5   4   2     2802.50     2734.98     45.63 o 
   6   4   2      767.85      777.29      8.79 o 
   7   4   2      272.23      281.50      5.67 o 
   8   4   2      120.67      107.10      6.99 o 
   9   4   2      130.20      121.67      5.67 o 
  10   4   2      293.47      308.32     14.00 o 
  11   4   2      133.67      112.56     61.26 o 
  -9   5   2        3.74       -8.65      8.65 o 
  -8   5   2        1.71        6.53      5.46 o 
  -7   5   2      106.42      117.15     11.66 o 
  -6   5   2      305.16      321.08     21.42 o 
  -5   5   2      133.02      112.86      8.63 o 
  -4   5   2      389.56      388.57     24.63 o 
  -3   5   2       36.10       49.33      5.12 o 
  -2   5   2      162.26      152.38     10.07 o 
  -1   5   2       31.41       95.19      6.95 o 
   0   5   2      200.90      232.50     10.71 o 
   1   5   2        5.00       12.87      1.82 o 
   2   5   2      598.45      660.20     33.63 o 
   3   5   2       56.45       41.30      2.59 o 
   4   5   2      274.25      344.01     11.57 o 
   5   5   2      503.24      561.54      8.46 o 
   6   5   2      142.11      100.47      3.18 o 
   7   5   2      115.35      130.27      4.97 o 
   8   5   2       11.89       26.20      2.69 o 
   9   5   2        1.55        1.02      1.88 o 
  10   5   2        0.83       -1.51      4.20 o 
  11   5   2       30.00       11.25     10.71 o 
  -9   6   2       50.66       50.97     12.57 o 
  -8   6   2      263.16      299.98     19.71 o 
  -7   6   2      108.66      134.91     12.72 o 
  -6   6   2       23.84       30.66      8.02 o 
  -5   6   2      407.56      425.08     19.49 o 
  -4   6   2     1509.52     1548.02     63.83 o 
  -3   6   2       92.99       87.96      7.07 o 
  -2   6   2     2044.57     1897.19     64.05 o 
  -1   6   2      174.80      116.25      6.23 o 
   0   6   2       15.48        6.25      2.85 o 
   1   6   2     6245.25     5880.53    124.24 o 
   2   6   2       11.63        6.85      1.49 o 
   3   6   2     1608.20     1463.39     34.44 o 
   4   6   2     5686.04     6211.81    143.51 o 
   5   6   2     3645.79     4203.04    106.67 o 
   6   6   2      642.64      558.65     15.92 o 
   7   6   2      697.49      717.25     18.83 o 
   8   6   2      328.97      318.95     22.97 o 
   9   6   2       13.52        5.30      2.00 o 
  10   6   2      250.93      279.82     21.09 o 
  11   6   2      455.10      459.25     29.56 o 
  12   6   2        3.78        0.86      8.57 o 
  -8   7   2        0.29        0.92      7.80 o 
  -7   7   2        4.38        0.64      5.60 o 
  -6   7   2      124.18      120.52     41.98 o 
  -5   7   2       54.47       49.95      8.53 o 
  -4   7   2      119.59      119.17     11.28 o 
  -3   7   2      494.36      478.49     23.13 o 
  -2   7   2      549.76      493.02     12.71 o 
  -1   7   2      602.64      648.32     13.32 o 
   0   7   2      217.81      150.16      5.45 o 
   1   7   2      202.38      161.84      4.69 o 
   2   7   2     1905.02     1812.82     78.18 o 
   3   7   2      260.78      196.01      3.03 o 
   4   7   2      293.15      295.60     17.56 o 
   5   7   2      573.44      537.21     25.70 o 
   6   7   2     3216.30     3346.67     83.11 o 
   7   7   2      462.09      558.89     15.45 o 
   8   7   2      246.32      192.31     10.60 o 
   9   7   2      106.65      142.89     10.85 o 
  10   7   2       24.18       23.97      6.68 o 
  11   7   2      362.69      337.58     26.35 o 
  12   7   2      174.74      182.93     23.13 o 
  -7   8   2       17.28       21.81     12.43 o 
  -6   8   2        8.85       20.52     10.25 o 
  -5   8   2      160.84      160.44     14.88 o 
  -4   8   2        0.65        4.76      5.35 o 
  -3   8   2      119.29      139.01     40.48 o 
  -2   8   2      544.75      501.60     16.56 o 
  -1   8   2       25.23       27.29      4.85 o 
   0   8   2      232.30      197.24      7.11 o 
   1   8   2      420.30      362.62      9.21 o 
   2   8   2      129.56      123.53      4.08 o 
   3   8   2     1308.87     1318.99     46.27 o 
   4   8   2     1405.83     1440.85     19.52 o 
   5   8   2       12.50       19.28      6.85 o 
   6   8   2       58.84       33.42      8.14 o 
   7   8   2      241.90      294.31     17.14 o 
   8   8   2       86.61       79.68     12.00 o 
   9   8   2       19.65       34.20      9.03 o 
  10   8   2        0.03       -6.66      8.57 o 
  11   8   2       71.68       27.05     34.27 o 
  -7   9   2       53.15       67.86     14.03 o 
  -6   9   2      292.17      291.00     23.03 o 
  -5   9   2      436.88      408.23     19.19 o 
  -4   9   2      145.07      141.59     11.64 o 
  -3   9   2      825.82      789.34     21.89 o 
  -2   9   2      478.42      508.75     21.42 o 
  -1   9   2     1059.82     1027.38     31.70 o 
   0   9   2     3807.05     3746.53     67.52 o 
   1   9   2      199.36      193.77      6.66 o 
   2   9   2     1232.70     1202.13     29.99 o 
   3   9   2     1661.89     1663.37     56.76 o 
   4   9   2      227.34      231.04      6.90 o 
   5   9   2      194.63      197.49     13.28 o 
   6   9   2     1465.64     1496.40     42.84 o 
   7   9   2        9.75       23.99      8.57 o 
   9   9   2      110.88      143.09     16.71 o 
  10   9   2       31.04       47.98     14.57 o 
  11   9   2        0.93        0.46      5.94 o 
  -6  10   2       48.30       14.65     23.13 o 
  -5  10   2        1.15       -5.03     11.09 o 
  -4  10   2      170.25      167.05     13.32 o 
  -3  10   2      388.41      360.83     15.74 o 
  -2  10   2       99.41       89.70      8.77 o 
  -1  10   2      107.96      105.28      9.64 o 
   0  10   2      290.07      254.94     11.29 o 
   1  10   2      284.69      280.26     13.71 o 
   2  10   2      870.60      863.61     16.85 o 
   3  10   2      997.77      971.76     50.98 o 
   4  10   2       12.08       13.84      1.76 o 
   5  10   2     1424.59     1400.68     17.11 o 
   6  10   2      507.07      521.36     23.56 o 
   7  10   2      104.89      128.95     22.71 o 
   8  10   2     1279.98     1287.34     45.84 o 
   9  10   2      238.71      274.61     21.85 o 
  10  10   2       46.33       32.56     13.71 o 
  11  10   2      123.25      130.23     22.71 o 
  -5  11   2        0.25       -1.89      7.19 o 
  -4  11   2       77.06      107.57     15.85 o 
  -3  11   2       30.83        4.06      7.71 o 
  -2  11   2       22.01       10.46     14.78 o 
  -1  11   2      333.54      308.83     26.35 o 
   0  11   2      257.83      221.71      9.98 o 
   1  11   2       86.41       93.62      7.77 o 
   2  11   2        6.74       15.79      4.08 o 
   3  11   2       26.98       29.03      3.74 o 
   4  11   2       10.68       12.95      2.04 o 
   5  11   2     1612.96     1845.77     41.77 o 
   6  11   2      642.52      643.46     27.85 o 
   7  11   2       10.41       14.99      9.42 o 
   8  11   2       15.23        0.86      6.85 o 
   9  11   2        3.70        2.14     13.28 o 
  10  11   2        0.01        1.71      9.00 o 
  11  11   2        4.88       21.42     15.42 o 
  -4  12   2      172.90      175.64     16.59 o 
  -3  12   2      199.27      197.60     15.11 o 
  -2  12   2      143.74      162.24     18.42 o 
  -1  12   2      278.63      264.80     13.15 o 
   0  12   2      164.55      147.24      9.38 o 
   1  12   2      326.70      339.35     11.33 o 
   2  12   2      585.31      604.77     22.92 o 
   3  12   2       28.51       23.46      5.85 o 
   4  12   2       44.30       58.71      3.32 o 
   5  12   2      805.69      890.82     26.56 o 
   6  12   2       38.70       39.84     11.57 o 
   7  12   2       74.41      101.10     15.42 o 
   8  12   2      342.91      364.57     24.85 o 
   9  12   2       37.17       46.27     14.57 o 
  10  12   2       16.12       29.13     14.14 o 
  -3  13   2        3.24       -1.03      6.81 o 
  -2  13   2       89.32       54.98     19.92 o 
  -1  13   2       46.81       53.55     14.76 o 
   0  13   2       63.49       77.88     14.10 o 
   1  13   2      326.68      323.14     32.56 o 
   2  13   2      567.90      565.38     46.91 o 
   3  13   2      339.02      351.91     25.06 o 
   4  13   2      552.75      615.62     40.69 o 
   5  13   2       76.95       70.46      4.50 o 
   6  13   2       18.82       31.27     12.00 o 
   7  13   2      633.52      677.73     34.27 o 
   8  13   2      212.49      180.79     33.42 o 
   9  13   2        7.57       23.13     13.28 o 
  10  13   2       82.30       68.97     18.42 o 
  -1  14   2        1.90       -1.02      6.38 o 
   0  14   2       27.28       39.95      8.23 o 
   1  14   2       94.83      115.22     13.49 o 
   2  14   2       50.00       42.71      6.38 o 
   3  14   2       51.67       58.76      5.66 o 
   4  14   2      162.79      175.28     13.65 o 
   5  14   2        2.61        5.94      3.18 o 
   6  14   2      130.85      108.39     17.14 o 
   7  14   2      472.08      460.10     30.42 o 
   8  14   2      122.23      121.67     19.71 o 
   9  14   2        4.71        3.00     16.71 o 
   0  15   2      236.24      268.54     17.78 o 
   1  15   2      335.39      331.25     24.85 o 
   2  15   2      215.12      234.49     21.42 o 
   3  15   2      145.62      164.75      8.84 o 
   4  15   2       63.47       87.72      7.87 o 
   5  15   2       30.31       32.56     13.28 o 
   6  15   2      223.42      246.33     23.56 o 
   7  15   2      108.56      122.09     20.13 o 
   8  15   2        2.32       -6.43     11.57 o 
   3  16   2      238.18      250.71     28.27 o 
  -4 -14   3       62.28       61.44      9.00 o 
  -5 -13   3       23.16       18.40      4.51 o 
  -4 -13   3       17.27       13.03      4.38 o 
  -3 -13   3        5.03        3.86      6.00 o 
  -2 -13   3       43.30       33.84     10.28 o 
  -1 -13   3       96.10       80.97     14.14 o 
   0 -13   3       77.12       71.11     15.42 o 
  -9 -12   3       37.14       38.13     14.14 o 
  -7 -12   3        4.80        4.28      8.14 o 
  -6 -12   3      216.94      192.78     17.56 o 
  -5 -12   3      204.55      197.32      7.15 o 
  -4 -12   3       36.76       24.56      3.94 o 
  -3 -12   3      127.38      115.76      8.42 o 
  -2 -12   3      231.32      233.48     16.71 o 
  -1 -12   3       14.48       12.85     14.57 o 
   0 -12   3       26.79       24.42     11.14 o 
   1 -12   3      203.89      201.78     21.42 o 
 -10 -11   3        0.75        0.00      7.28 o 
  -9 -11   3       17.58       19.71     12.00 o 
  -8 -11   3       63.99       69.83     14.57 o 
  -7 -11   3       44.08       63.40     20.99 o 
  -6 -11   3       55.52       43.74      2.82 o 
  -5 -11   3      676.02      649.33     13.78 o 
  -4 -11   3      116.05      116.41      5.43 o 
  -3 -11   3        4.22        0.58      4.93 o 
  -2 -11   3      231.03      238.62     23.13 o 
  -1 -11   3      229.84      221.91     16.28 o 
   0 -11   3       56.25       61.26     12.42 o 
   1 -11   3       58.55       63.37     11.46 o 
   2 -11   3        3.20       -1.13      7.28 o 
   3 -11   3        1.25        4.40      9.64 o 
 -10 -10   3       99.19       98.53     19.71 o 
  -9 -10   3      473.06      456.68     29.56 o 
  -8 -10   3      738.42      749.27     33.42 o 
  -7 -10   3      284.19      259.03      6.83 o 
  -6 -10   3      464.93      449.75      7.14 o 
  -5 -10   3      311.67      326.13      7.78 o 
  -4 -10   3      140.93      125.58      5.74 o 
  -3 -10   3      756.21      716.62     18.52 o 
  -2 -10   3      865.34      825.96     26.99 o 
  -1 -10   3      242.71      226.20     15.42 o 
   0 -10   3      397.16      403.98     21.42 o 
   1 -10   3      269.49      263.43     13.78 o 
   2 -10   3       98.01       98.32     11.20 o 
   3 -10   3      222.85      211.19     15.60 o 
   4 -10   3       84.42       91.53     13.59 o 
 -11  -9   3        2.86       -3.00     19.28 o 
 -10  -9   3      121.31      118.67     32.99 o 
  -9  -9   3        2.08       -3.00     14.57 o 
  -8  -9   3        6.48        0.43      9.85 o 
  -7  -9   3      493.04      441.37      6.44 o 
  -6  -9   3       27.32       39.30      2.19 o 
  -5  -9   3        0.60        0.21      1.26 o 
  -4  -9   3      413.38      385.99      7.97 o 
  -3  -9   3      237.13      262.34     10.19 o 
  -2  -9   3      440.77      420.69     16.71 o 
  -1  -9   3      398.41      400.13     17.56 o 
   0  -9   3       37.08       40.74      6.34 o 
   1  -9   3       60.96       54.35      7.86 o 
   2  -9   3      266.79      249.96     16.32 o 
   3  -9   3      115.92      109.81     11.80 o 
   4  -9   3      102.22       90.75     12.27 o 
   5  -9   3       68.10       59.29     14.83 o 
 -11  -8   3       16.34        1.60      7.77 o 
 -10  -8   3        3.45        1.04      5.76 o 
  -9  -8   3      358.80      328.54     20.13 o 
  -8  -8   3      124.08      112.24     14.99 o 
  -7  -8   3       22.91       14.25      1.09 o 
  -6  -8   3      522.35      491.31      6.60 o 
  -5  -8   3        4.35        5.19      1.76 o 
  -4  -8   3       12.64       12.33      2.70 o 
  -3  -8   3     1116.34     1148.59     20.27 o 
  -2  -8   3        6.42        5.14      4.28 o 
  -1  -8   3      809.31      771.12     23.99 o 
   0  -8   3       28.85       33.98      5.76 o 
   1  -8   3       28.63       19.71      9.39 o 
   2  -8   3       39.81       31.26      6.81 o 
   3  -8   3       46.83       31.64      7.86 o 
   4  -8   3       40.49       36.43      9.24 o 
   5  -8   3       14.51       12.38      8.33 o 
   6  -8   3       26.44       31.73     11.05 o 
 -11  -7   3      114.08      116.10     19.28 o 
 -10  -7   3      420.71      462.53     51.19 o 
  -9  -7   3      454.12      384.50     21.66 o 
  -8  -7   3       23.78       38.74      2.60 o 
  -7  -7   3      506.76      485.53      6.16 o 
  -6  -7   3      396.34      355.70      6.64 o 
  -5  -7   3      312.60      325.14      5.82 o 
  -4  -7   3     1185.51     1162.97     15.20 o 
  -3  -7   3      599.57      588.93      8.90 o 
  -2  -7   3      175.57      168.67     12.21 o 
  -1  -7   3     1301.25     1353.32     34.70 o 
   0  -7   3      551.71      530.00     13.63 o 
   1  -7   3      712.97      714.72     20.03 o 
   2  -7   3     1315.88     1265.15     30.75 o 
   3  -7   3      102.65      105.32     13.92 o 
   4  -7   3       90.66       95.98     13.07 o 
   5  -7   3      525.76      525.87     24.59 o 
   6  -7   3       49.21       49.55     11.36 o 
   7  -7   3       17.82       18.98      7.67 o 
 -11  -6   3        0.25       -1.29      8.57 o 
 -10  -6   3       48.51       66.82     11.32 o 
  -9  -6   3       86.83       81.99      3.54 o 
  -8  -6   3      119.57      120.43      5.80 o 
  -7  -6   3      184.89      167.75      5.80 o 
  -6  -6   3       51.19       63.56      3.47 o 
  -5  -6   3      133.82      159.50      5.59 o 
  -4  -6   3      265.97      240.42      4.27 o 
  -3  -6   3      486.15      515.99      8.17 o 
  -2  -6   3      419.84      442.86      8.93 o 
  -1  -6   3      639.32      614.76     17.56 o 
   0  -6   3      256.57      274.56      8.93 o 
   1  -6   3      687.82      643.82     15.28 o 
   2  -6   3        2.12        3.19      3.78 o 
   3  -6   3       80.95       86.34      8.33 o 
   4  -6   3      446.31      409.98     18.86 o 
   5  -6   3        5.81       11.72      8.10 o 
   6  -6   3        1.27        4.06      6.51 o 
   7  -6   3       79.22       96.57     10.86 o 
 -11  -5   3       65.79       66.83     16.71 o 
 -10  -5   3       61.59       86.04      9.27 o 
  -9  -5   3       16.94       12.99      3.04 o 
  -8  -5   3      246.88      264.60     11.81 o 
  -7  -5   3     1300.54     1340.67     32.28 o 
  -6  -5   3       79.39       51.90      2.68 o 
  -5  -5   3      125.00      137.01      4.22 o 
  -4  -5   3      257.46      242.86      5.38 o 
  -3  -5   3        7.58        9.52      1.61 o 
  -2  -5   3        8.17       13.76      2.42 o 
  -1  -5   3     1190.34     1170.82     26.13 o 
   0  -5   3      213.61      194.50      6.66 o 
   1  -5   3      445.20      477.28     11.64 o 
   2  -5   3      770.56      781.68     16.92 o 
   3  -5   3       84.39       96.34      9.27 o 
   4  -5   3       49.11       53.36      7.57 o 
   5  -5   3      292.26      303.66     14.23 o 
   6  -5   3        0.76        1.22      7.77 o 
   7  -5   3        5.49        2.73      5.42 o 
   8  -5   3       41.53       38.99      8.37 o 
 -11  -4   3       19.01       22.98      4.52 o 
 -10  -4   3       36.20       40.88      8.73 o 
  -9  -4   3       67.03       65.27      3.89 o 
  -8  -4   3     1779.11     1972.33     61.46 o 
  -7  -4   3     1671.02     1520.17     21.83 o 
  -6  -4   3      751.36      718.56      9.04 o 
  -5  -4   3      647.00      641.76      7.81 o 
  -4  -4   3     1480.47     1219.48     19.71 o 
  -3  -4   3     2430.63     2493.09     35.81 o 
  -2  -4   3     8719.44     9681.76    129.77 o 
  -1  -4   3     2528.29     2675.36     60.40 o 
   0  -4   3     1367.32     1406.44     30.84 o 
   1  -4   3     5095.64     5050.93     83.85 o 
   2  -4   3      385.81      387.01     12.19 o 
   3  -4   3      211.49      186.57     10.05 o 
   4  -4   3     1039.27     1020.49     22.71 o 
   5  -4   3       23.34       27.10      6.64 o 
   6  -4   3       86.05      104.92      7.69 o 
   7  -4   3      948.06      965.66     37.27 o 
   8  -4   3       68.20       50.01      8.06 o 
 -11  -3   3        3.77        2.96      3.11 o 
 -10  -3   3      199.33      181.91     16.42 o 
  -9  -3   3      192.96      220.81      6.92 o 
  -8  -3   3       77.57       74.07      5.56 o 
  -7  -3   3      696.71      636.02     12.26 o 
  -6  -3   3     1275.04     1386.69     16.10 o 
  -5  -3   3      151.39      141.84      3.03 o 
  -4  -3   3     1181.86     1104.29     10.95 o 
  -3  -3   3      282.65      333.32      4.04 o 
  -2  -3   3      749.63      741.24     10.14 o 
  -1  -3   3     1816.61     1947.01     25.49 o 
   0  -3   3       12.30       10.28      3.43 o 
   1  -3   3        1.56        5.49      2.56 o 
   2  -3   3     2231.67     2376.37     84.61 o 
   3  -3   3     1127.12     1203.84     24.39 o 
   4  -3   3        4.57        8.35      4.08 o 
   5  -3   3       23.07       18.71      5.55 o 
   6  -3   3      325.56      380.39     11.37 o 
   7  -3   3      237.08      246.73     11.94 o 
   8  -3   3      111.22      128.19     10.50 o 
   9  -3   3       78.78      108.55     10.12 o 
 -11  -2   3       30.95       21.97      8.00 o 
 -10  -2   3       89.28       95.20     26.03 o 
  -9  -2   3      665.99      637.60     19.52 o 
  -8  -2   3     1137.34     1211.89     41.29 o 
  -7  -2   3        1.26        5.08      2.67 o 
  -6  -2   3     2160.51     2099.94     36.84 o 
  -5  -2   3     2357.95     2410.19     26.47 o 
  -4  -2   3       64.34       72.54      2.08 o 
  -3  -2   3      413.21      348.48      4.40 o 
  -2  -2   3     1005.71     1014.96     10.76 o 
  -1  -2   3     1743.23     1859.27     35.34 o 
   0  -2   3      175.98      164.51      6.43 o 
   1  -2   3       14.00       16.46      2.73 o 
   2  -2   3      185.18      164.04     11.35 o 
   3  -2   3      406.23      420.57     14.35 o 
   4  -2   3      597.21      713.01     14.99 o 
   5  -2   3       32.84       18.10      3.95 o 
   6  -2   3        0.30       -1.21      3.31 o 
   7  -2   3      102.22      130.10      7.92 o 
   8  -2   3       36.15       37.75      6.29 o 
   9  -2   3        5.05        9.21      7.22 o 
 -11  -1   3       82.12       87.95     25.32 o 
 -10  -1   3      150.62      169.01     10.03 o 
  -9  -1   3       82.65       84.72      6.40 o 
  -8  -1   3        6.50        2.40      2.99 o 
  -7  -1   3     1045.62     1020.86     18.07 o 
  -6  -1   3      644.48      589.76     12.79 o 
  -5  -1   3       24.67       19.04      2.76 o 
  -4  -1   3      515.14      406.27      6.28 o 
  -3  -1   3     2184.18     2077.99     22.63 o 
  -2  -1   3       29.21       35.74      1.50 o 
  -1  -1   3       10.15       19.27      6.31 o 
   1  -1   3      471.92      428.40     14.57 o 
   2  -1   3     3221.32     3198.17     46.65 o 
   3  -1   3     3055.04     3086.28     67.69 o 
   4  -1   3      193.06      176.46      6.56 o 
   5  -1   3      681.62      655.00     14.43 o 
   6  -1   3      959.46     1116.54     31.37 o 
   7  -1   3      215.09      230.94     11.55 o 
   8  -1   3      323.59      332.80     11.36 o 
   9  -1   3      163.86      187.23     14.23 o 
  10  -1   3       95.69       50.62     25.83 o 
 -11   0   3       16.94        8.80     10.15 o 
 -10   0   3       95.19       99.80      8.27 o 
  -9   0   3        1.12       -2.07      3.35 o 
  -8   0   3      272.80      295.85     13.98 o 
  -7   0   3      541.38      487.29     20.05 o 
  -6   0   3      636.97      556.87     15.56 o 
  -5   0   3       80.47       61.01      4.10 o 
  -4   0   3      749.82      681.08      9.85 o 
  -3   0   3       98.42      108.93      3.71 o 
  -2   0   3       34.97       25.24      2.27 o 
  -1   0   3     2283.54     2411.18     24.61 o 
   0   0   3      527.77      330.21    279.53 o 
   1   0   3     1919.67     1861.40     26.99 o 
   2   0   3        5.57        7.08      1.95 o 
   3   0   3      256.50      264.98      8.93 o 
   4   0   3      647.22      612.66     14.83 o 
   5   0   3      998.40     1080.23     17.81 o 
   6   0   3       26.82       35.01      4.41 o 
   7   0   3       43.29       34.75      6.13 o 
   8   0   3      227.88      267.16      9.60 o 
   9   0   3       15.63       28.60      6.37 o 
  10   0   3       32.63       19.55     10.34 o 
 -11   1   3       17.90        7.97     14.57 o 
 -10   1   3       23.53       20.85     13.67 o 
  -9   1   3      153.18      142.34      8.47 o 
  -8   1   3      138.17      152.42      9.95 o 
  -7   1   3     2147.26     2271.00     40.48 o 
  -6   1   3      763.69      723.57     13.18 o 
  -5   1   3        2.05        8.21      3.21 o 
  -4   1   3     5695.72     5786.61    109.31 o 
  -3   1   3     5887.64     6035.93     91.60 o 
  -2   1   3     4874.35     4758.43     68.75 o 
  -1   1   3      758.89      700.27     16.49 o 
   0   1   3     2329.80     2395.31     29.68 o 
   1   1   3    15796.77      213.98   8993.85 o 
   2   1   3    11975.71    13553.42    184.80 o 
   3   1   3        9.08        6.65      3.39 o 
   4   1   3      942.09      912.02     24.73 o 
   5   1   3      873.16      794.19     12.19 o 
   6   1   3      135.01      158.73      5.43 o 
   7   1   3       66.51       76.07      5.08 o 
   8   1   3      229.98      208.72      7.88 o 
   9   1   3        0.51        1.55      3.64 o 
  10   1   3        7.80       14.24      5.62 o 
  11   1   3       25.96       32.13      6.81 o 
 -10   2   3       44.71       18.25     21.21 o 
  -9   2   3        5.12        0.70      4.94 o 
  -8   2   3       83.66      103.17      7.67 o 
  -7   2   3       94.79       90.39      7.55 o 
  -6   2   3      351.51      390.87     11.34 o 
  -5   2   3     1394.11     1443.29     29.77 o 
  -4   2   3     4234.01     4345.27     71.09 o 
  -3   2   3     1772.20     1812.56     26.35 o 
  -2   2   3      926.33      753.08     30.63 o 
  -1   2   3    28274.08    28961.68    584.42 o 
   0   2   3       75.09       64.31      2.37 o 
   1   2   3     1620.92     1677.91     21.04 o 
   2   2   3    35550.84    39149.88    699.17 o 
   3   2   3     3107.65     3442.43     38.58 o 
   4   2   3     1985.15     1907.26     27.27 o 
   5   2   3     2201.79     2271.69     25.04 o 
   6   2   3        6.23        5.94      2.20 o 
   7   2   3     1273.15     1156.03     22.67 o 
   8   2   3      291.49      307.48      9.11 o 
   9   2   3       28.06       34.65      5.63 o 
  10   2   3      141.06      132.47      8.56 o 
  11   2   3      100.46      125.96      9.41 o 
 -10   3   3        9.41       -0.51      5.43 o 
  -9   3   3       16.85        6.47      7.89 o 
  -8   3   3       48.05       62.37      9.33 o 
  -7   3   3       36.95       34.64      5.81 o 
  -6   3   3      505.61      547.82     15.90 o 
  -5   3   3      117.90      132.59      7.57 o 
  -4   3   3       98.73      101.60      5.76 o 
  -3   3   3      492.27      538.64     10.75 o 
  -2   3   3     1541.84     1565.56     24.57 o 
  -1   3   3      631.84      617.69     11.14 o 
   0   3   3     2143.94     1998.64     32.77 o 
   1   3   3        8.66        4.07      1.21 o 
   2   3   3     4467.51     4995.15     55.56 o 
   3   3   3     1059.34     1127.56     10.60 o 
   4   3   3      554.01      468.58      6.74 o 
   5   3   3       16.16       15.28      2.13 o 
   6   3   3       46.19       43.01      2.70 o 
   7   3   3      687.35      677.77     11.81 o 
   8   3   3       60.61       82.87      5.81 o 
   9   3   3      292.76      275.29      9.28 o 
  10   3   3      357.45      366.72     11.98 o 
  11   3   3        9.43        2.12      6.16 o 
 -10   4   3       64.43       25.26     22.61 o 
  -9   4   3       35.15       33.42     14.99 o 
  -8   4   3      354.85      454.16     22.84 o 
  -7   4   3      339.70      372.80     12.90 o 
  -6   4   3      801.46      780.04     23.83 o 
  -5   4   3     1317.35     1384.33     44.55 o 
  -4   4   3     1398.63     1269.88     44.98 o 
  -3   4   3      585.83      544.98     14.14 o 
  -2   4   3     3211.90     3084.99     46.16 o 
  -1   4   3     2268.72     2248.87     33.42 o 
   0   4   3       23.69       15.36      2.26 o 
   1   4   3      211.73      159.41      4.07 o 
   2   4   3        1.52        5.32      1.10 o 
   3   4   3      935.08      988.23     17.78 o 
   4   4   3      501.29      510.05      5.78 o 
   5   4   3      512.83      628.04      8.42 o 
   6   4   3      294.17      314.82      6.32 o 
   7   4   3      102.83      115.96      5.75 o 
   8   4   3      120.11      122.05      8.19 o 
   9   4   3       24.82       32.25      5.24 o 
  10   4   3      143.43      141.13     76.68 o 
  11   4   3       24.12       18.23      6.10 o 
  -9   5   3      147.48      186.35     14.87 o 
  -8   5   3       80.84       99.53     10.19 o 
  -7   5   3      510.06      505.33     19.23 o 
  -6   5   3      544.09      594.19     26.56 o 
  -5   5   3       72.90       88.65      8.18 o 
  -4   5   3     1261.95     1253.89     60.19 o 
  -3   5   3     1354.50     1346.63     68.33 o 
  -2   5   3     1189.15     1088.34     23.56 o 
  -1   5   3      841.83      863.56     15.64 o 
   0   5   3     1124.31      951.39     15.42 o 
   1   5   3     2018.08     1917.52     70.26 o 
   2   5   3      953.56      933.01     22.92 o 
   3   5   3     1434.35     1398.26     29.49 o 
   4   5   3     3756.00     3556.79     71.24 o 
   5   5   3      346.64      288.06      3.70 o 
   6   5   3     2086.26     2187.38     29.28 o 
   7   5   3      680.43      651.23     11.65 o 
   8   5   3      252.51      232.46      6.66 o 
   9   5   3      337.63      383.43     11.61 o 
  10   5   3       85.48       74.59     41.77 o 
  11   5   3        1.01        0.75      3.67 o 
  -9   6   3        0.04       -1.30      8.85 o 
  -8   6   3        1.51       -3.04      6.95 o 
  -7   6   3       29.19       26.56     12.85 o 
  -6   6   3       15.50       19.24      7.11 o 
  -5   6   3       37.59       30.64      7.11 o 
  -4   6   3        0.34       -0.47      4.21 o 
  -3   6   3       42.67       60.25      6.04 o 
  -2   6   3        5.19        8.57      3.33 o 
  -1   6   3     4927.31     4965.64     78.43 o 
   0   6   3       14.40       19.72      2.73 o 
   1   6   3       53.19       51.41      2.73 o 
   2   6   3     1074.38      997.53     24.63 o 
   3   6   3       21.25       25.83      1.29 o 
   4   6   3       97.06      124.53      5.57 o 
   5   6   3       39.58       37.38      1.71 o 
   6   6   3      777.24      797.32     12.06 o 
   7   6   3        0.67        2.81      0.88 o 
   8   6   3        1.07        1.98      1.37 o 
   9   6   3       32.04       32.23      4.45 o 
  10   6   3       65.21       70.83     21.47 o 
  11   6   3       29.21        0.43      6.85 o 
  -8   7   3        5.78        5.26      6.56 o 
  -7   7   3      168.19      151.65     21.42 o 
  -6   7   3      157.64      181.73     16.27 o 
  -5   7   3       74.82       92.98     13.49 o 
  -4   7   3      648.01      650.20     18.58 o 
  -3   7   3     1329.85     1231.93     84.82 o 
  -2   7   3       59.63       54.49      7.13 o 
  -1   7   3      743.34      711.15     15.21 o 
   0   7   3      505.90      381.13     10.28 o 
   1   7   3        1.43       -0.43      1.51 o 
   2   7   3     1842.75     1745.34     47.34 o 
   3   7   3     1583.89     1562.55     85.89 o 
   4   7   3      282.70      260.34      9.52 o 
   5   7   3      497.06      485.81     17.14 o 
   6   7   3     1590.81     1794.57     46.70 o 
   7   7   3      133.10      148.41      8.63 o 
   8   7   3       82.58       58.78      2.08 o 
   9   7   3        4.36       10.77      1.46 o 
  10   7   3       60.38       40.67     18.89 o 
  11   7   3      244.84      155.36     96.60 o 
  -7   8   3       99.17      116.95     20.99 o 
  -6   8   3       85.39      106.55     12.68 o 
  -5   8   3      255.15      256.11     17.19 o 
  -4   8   3      937.74      904.79     31.27 o 
  -3   8   3      514.92      554.01     30.84 o 
  -2   8   3      660.22      659.58     20.56 o 
  -1   8   3     2751.95     2661.66     48.13 o 
   0   8   3      639.15      624.12     14.49 o 
   1   8   3     1866.88     1697.65     83.97 o 
   2   8   3     2473.16     2366.93    121.02 o 
   3   8   3      992.06      970.47     32.99 o 
   4   8   3     1570.77     1492.13     18.07 o 
   5   8   3     4314.02     4670.86    126.81 o 
   6   8   3     1092.73     1172.96     34.27 o 
   7   8   3      203.69      171.36     13.71 o 
   8   8   3      266.57      310.59     18.42 o 
   9   8   3      138.56      156.09     14.14 o 
  10   8   3       88.06       34.17     44.98 o 
  11   8   3      371.43      420.26     49.05 o 
  -7   9   3        4.73        7.02     11.57 o 
  -6   9   3        0.87       -9.51      9.51 o 
  -5   9   3      107.47      114.02     12.81 o 
  -4   9   3        5.40        3.18      4.51 o 
  -3   9   3       52.53       41.13     10.28 o 
  -2   9   3      612.16      693.61    162.15 o 
  -1   9   3        8.00        6.43      6.66 o 
   0   9   3       49.88       58.12      5.43 o 
   1   9   3      656.09      666.98     39.84 o 
   2   9   3      150.00      153.30     12.85 o 
   3   9   3      147.48      143.09      3.64 o 
   4   9   3      114.45      102.48      3.61 o 
   5   9   3       35.90       25.28      7.28 o 
   6   9   3      210.12      225.77     22.28 o 
   7   9   3      165.42      154.22     14.14 o 
   8   9   3      137.00      174.36     24.85 o 
   9   9   3       30.09       26.13     10.71 o 
  10   9   3       20.59        9.85     10.71 o 
  11   9   3       21.62       19.28     14.57 o 
  -6  10   3        3.01        2.49      9.34 o 
  -5  10   3      215.75      217.84     16.36 o 
  -4  10   3      277.39      282.74     17.99 o 
  -3  10   3       13.91        4.75      8.57 o 
  -2  10   3       95.86      112.86     12.00 o 
  -1  10   3     1295.10     1211.79     29.37 o 
   0  10   3      297.93      266.54     12.21 o 
   1  10   3      281.20      281.35     17.78 o 
   2  10   3      730.41      723.72     16.28 o 
   3  10   3       24.69       25.54      3.24 o 
   4  10   3       85.85       94.02      3.03 o 
   5  10   3      527.48      502.42     21.85 o 
   6  10   3      475.76      469.96     22.28 o 
   7  10   3       51.09       39.41     17.14 o 
   8  10   3       93.49      118.24     15.42 o 
   9  10   3        1.48       -9.85      9.85 o 
  10  10   3        7.87       10.71     10.71 o 
  11  10   3        5.16        8.57     12.42 o 
  -5  11   3      148.10      170.99     16.51 o 
  -4  11   3       37.31       11.65     18.64 o 
  -3  11   3       83.84       22.00     44.34 o 
  -2  11   3      688.80      691.64     21.20 o 
  -1  11   3       52.84       80.02      8.33 o 
   0  11   3       84.86       88.58      7.42 o 
   1  11   3      632.64      632.91     14.83 o 
   2  11   3      673.40      669.82     21.63 o 
   3  11   3      541.86      587.03     29.77 o 
   4  11   3       46.23       47.92      4.08 o 
   5  11   3        2.45        3.23      2.78 o 
   6  11   3      920.91     1047.87     51.41 o 
   7  11   3     1131.42     1089.00     39.84 o 
   8  11   3      151.68      170.08     17.99 o 
  10  11   3      117.14      134.52     19.28 o 
  11  11   3       23.38       29.56     16.28 o 
  -4  12   3        3.50       -1.36      8.40 o 
  -3  12   3       14.41        6.08      8.14 o 
  -2  12   3        0.11       -1.00      4.82 o 
  -1  12   3       23.38       19.48      6.47 o 
   0  12   3        1.31        4.46      4.51 o 
   1  12   3       77.44       61.11      6.34 o 
   2  12   3        0.31        1.71      2.73 o 
   3  12   3       47.81       44.63      3.90 o 
   4  12   3        2.07        0.77      1.87 o 
   5  12   3      217.63      214.41      5.10 o 
   6  12   3       91.81       90.82     14.14 o 
   7  12   3       47.67       21.42     17.56 o 
   8  12   3       36.87       45.41     13.71 o 
   9  12   3      228.27      210.34     22.28 o 
  10  12   3        3.91       16.71     12.42 o 
  11  12   3       24.88       26.13     15.85 o 
  -3  13   3      121.13       58.26     58.05 o 
  -2  13   3       86.53       38.49     37.70 o 
  -1  13   3        0.88        0.72      6.48 o 
   0  13   3      136.39      136.73     12.66 o 
   1  13   3      286.38      274.73     28.92 o 
   2  13   3       71.52       73.17     11.14 o 
   3  13   3      189.33      222.30     26.56 o 
   4  13   3      144.42      165.94     13.92 o 
   5  13   3      147.52      144.23     10.28 o 
   6  13   3      915.69      960.05     38.98 o 
   7  13   3      129.68      141.80     18.85 o 
   8  13   3        8.01       13.71     18.42 o 
   9  13   3       62.15       72.40     17.56 o 
  10  13   3       88.12       81.40     18.85 o 
  -2  14   3        0.91       -3.67      9.42 o 
  -1  14   3       74.96       69.51     12.14 o 
   0  14   3      197.05      185.83     29.77 o 
   1  14   3      211.96      240.95     28.49 o 
   2  14   3      354.08      379.34     36.41 o 
   3  14   3      345.51      374.10     34.27 o 
   4  14   3      391.53      375.35     22.71 o 
   5  14   3      266.65      327.14     12.81 o 
   6  14   3       54.04       65.12     14.99 o 
   7  14   3       61.25       63.83     16.28 o 
   8  14   3      274.33      307.16     26.56 o 
   9  14   3      193.69      212.92     24.42 o 
   0  15   3        3.85        0.56      5.85 o 
   1  15   3       37.87       36.69      7.68 o 
   2  15   3        0.17        2.38      6.95 o 
   3  15   3        1.63       -0.50      3.71 o 
   4  15   3       10.16       10.47      3.47 o 
   5  15   3        5.71        9.85     17.56 o 
   6  15   3        1.81        4.71      9.85 o 
   7  15   3      140.10      159.37     21.85 o 
   8  15   3      107.91      117.81     20.99 o 
   2  16   3      333.47      367.26     21.63 o 
   3  16   3       70.62       80.53      8.78 o 
   4  16   3        3.53        0.69      3.10 o 
   7  16   3       38.99       25.70     15.42 o 
  -5 -13   4        3.38        6.62      5.90 o 
  -4 -13   4       30.90       28.84      9.64 o 
  -3 -13   4      101.91       40.33     40.27 o 
  -2 -13   4       11.63        9.42     14.14 o 
  -8 -12   4       60.95       66.83     14.99 o 
  -5 -12   4        6.92        7.90      4.08 o 
  -4 -12   4        8.77       18.34      4.88 o 
  -3 -12   4      220.39      145.18    102.60 o 
  -2 -12   4      476.24      427.12     22.71 o 
  -1 -12   4      165.04      133.23     16.28 o 
   0 -12   4       70.04       65.55     14.99 o 
  -9 -11   4       18.32       36.41     14.14 o 
  -8 -11   4       14.53       21.42     11.14 o 
  -7 -11   4      140.07      160.65     16.71 o 
  -6 -11   4       47.14       58.47      3.58 o 
  -5 -11   4       53.36       45.28      4.59 o 
  -4 -11   4      220.89      239.19      9.27 o 
  -3 -11   4      386.97      391.06     17.14 o 
  -2 -11   4       28.97       24.03      5.55 o 
  -1 -11   4       46.79       51.41     11.57 o 
   0 -11   4      433.37      434.40     36.84 o 
   1 -11   4      101.23       94.68     16.71 o 
   2 -11   4       65.51       62.55     27.42 o 
 -10 -10   4        0.38        0.00      6.85 o 
  -9 -10   4        7.32        9.85     17.14 o 
  -8 -10   4        9.15        7.71     14.57 o 
  -7 -10   4        3.66        6.77      1.63 o 
  -6 -10   4        8.35        8.08      3.14 o 
  -5 -10   4      202.87      201.07      9.15 o 
  -4 -10   4       45.36       45.39      4.47 o 
  -3 -10   4       60.39       69.60      7.33 o 
  -2 -10   4      224.98      229.26     12.42 o 
  -1 -10   4       22.99       29.13     14.57 o 
   0 -10   4       12.47       10.71      8.57 o 
   1 -10   4      196.76      203.92     19.28 o 
   2 -10   4        9.03       15.85     11.14 o 
   3 -10   4        7.30       13.28     12.42 o 
 -10  -9   4      210.05      197.92     24.42 o 
  -9  -9   4       95.33      130.66     18.42 o 
  -8  -9   4      116.79      121.67     15.85 o 
  -7  -9   4      448.53      426.16      9.67 o 
  -6  -9   4       63.69       69.00      3.84 o 
  -5  -9   4      204.66      192.88      5.50 o 
  -4  -9   4      397.04      405.84      9.37 o 
  -3  -9   4      233.33      245.60      8.51 o 
  -2  -9   4     1232.02     1129.39     22.66 o 
  -1  -9   4     1115.78     1120.27     46.70 o 
   0  -9   4      162.43      156.79     14.57 o 
   1  -9   4      137.94      135.80     15.42 o 
   2  -9   4      100.04      130.23     16.71 o 
   3  -9   4       52.20       59.30     10.75 o 
   4  -9   4       60.25       53.63     14.21 o 
 -11  -8   4      464.69      456.53     56.98 o 
 -10  -8   4      128.22      137.00     13.89 o 
  -9  -8   4       72.76      111.38     27.42 o 
  -8  -8   4      718.17      663.15      9.00 o 
  -7  -8   4       82.61       82.38      3.13 o 
  -6  -8   4       44.58       58.36      2.88 o 
  -5  -8   4      222.93      257.08      5.52 o 
  -4  -8   4        3.75        5.82      2.31 o 
  -3  -8   4        6.19        8.94      2.76 o 
  -2  -8   4      818.47      849.77     17.14 o 
  -1  -8   4      541.11      553.49     20.99 o 
   0  -8   4       52.15       44.98      9.42 o 
   1  -8   4      398.30      404.84     20.56 o 
   2  -8   4      204.12      217.32     12.71 o 
   3  -8   4       39.27       40.85      8.78 o 
   4  -8   4      466.34      444.58     20.74 o 
   5  -8   4      124.85      141.93     18.29 o 
 -11  -7   4        6.48       10.71     11.57 o 
 -10  -7   4       13.10        1.31      5.90 o 
  -9  -7   4        4.69        1.17      1.63 o 
  -8  -7   4       81.23       90.35      5.05 o 
  -7  -7   4      543.01      493.97     14.75 o 
  -6  -7   4       73.00       60.45      3.14 o 
  -5  -7   4        9.72        7.85      2.18 o 
  -4  -7   4        0.37        4.82      2.40 o 
  -3  -7   4      821.95      815.02     12.89 o 
  -2  -7   4      245.57      249.84      8.95 o 
  -1  -7   4       38.43       41.98      7.71 o 
   0  -7   4     1465.20     1502.40     53.12 o 
   1  -7   4       17.31       18.85      7.71 o 
   2  -7   4       32.21       37.07      6.97 o 
   3  -7   4      208.92      177.00     12.12 o 
   4  -7   4       37.54       52.60     11.57 o 
   5  -7   4       37.73       38.97     10.14 o 
   6  -7   4        1.10       -4.28      7.72 o 
 -11  -6   4      136.23      119.10     19.28 o 
 -10  -6   4      352.41      318.73     23.13 o 
  -9  -6   4      232.56      250.38     14.35 o 
  -8  -6   4      228.71      223.90     10.74 o 
  -7  -6   4       26.69       41.38      4.18 o 
  -6  -6   4        3.85        9.55      2.95 o 
  -5  -6   4      224.09      190.11      4.79 o 
  -4  -6   4      338.44      317.77      5.72 o 
  -3  -6   4      393.17      436.37      7.86 o 
  -2  -6   4     1584.36     1642.86     27.89 o 
  -1  -6   4      420.17      410.84     21.85 o 
   0  -6   4      985.56     1074.86     40.27 o 
   1  -6   4     3409.68     3404.07     86.11 o 
   2  -6   4       22.34       33.11      6.20 o 
   3  -6   4        9.99       10.28      5.78 o 
   4  -6   4      675.56      668.36     24.68 o 
   5  -6   4       49.98       43.30     11.55 o 
   6  -6   4       83.87       52.97     29.92 o 
   7  -6   4      174.43      189.64     14.62 o 
 -11  -5   4       80.18       63.40     16.71 o 
 -10  -5   4      416.82      396.22     11.22 o 
  -9  -5   4      322.59      358.18     54.35 o 
  -8  -5   4       31.15       40.18      2.57 o 
  -7  -5   4      387.93      406.65     15.27 o 
  -6  -5   4     1534.49     1548.43     29.83 o 
  -5  -5   4       73.68       57.00      3.21 o 
  -4  -5   4      170.09      194.44      7.07 o 
  -3  -5   4      673.53      643.94      8.72 o 
  -2  -5   4      326.26      263.06      5.08 o 
  -1  -5   4       89.24       79.25      6.85 o 
   0  -5   4     2583.20     2552.41     68.12 o 
   1  -5   4      980.79      980.18     38.13 o 
   2  -5   4      494.24      501.41     16.17 o 
   3  -5   4     1130.48     1061.15     32.41 o 
   4  -5   4      190.69      185.29     11.21 o 
   5  -5   4      107.69      126.29     11.21 o 
   6  -5   4      469.13      527.75     32.00 o 
   7  -5   4       94.26       92.71      9.87 o 
 -11  -4   4       15.26       14.33      3.72 o 
 -10  -4   4       29.10       15.96      3.62 o 
  -9  -4   4       15.12       21.82      3.80 o 
  -8  -4   4      695.38      679.63     82.12 o 
  -7  -4   4       22.08       10.61      2.31 o 
  -6  -4   4      214.08      269.73      8.10 o 
  -5  -4   4     1021.44     1012.54     12.15 o 
  -4  -4   4      395.92      435.73      6.80 o 
  -3  -4   4      157.85      137.19      4.08 o 
  -2  -4   4      650.45      716.06      9.20 o 
  -1  -4   4      309.04      295.04      5.94 o 
   0  -4   4      296.27      340.15     12.00 o 
   1  -4   4      138.87      146.94     14.57 o 
   2  -4   4       84.26       72.47     10.28 o 
   3  -4   4      453.74      444.03     21.21 o 
   4  -4   4       97.30       91.46     15.21 o 
   5  -4   4       17.34       19.85      6.64 o 
   6  -4   4       52.74       39.58      6.71 o 
   7  -4   4        0.67       -1.59      4.76 o 
   8  -4   4       49.00       41.06      7.85 o 
 -11  -3   4        8.07        7.63      3.72 o 
 -10  -3   4       87.95       77.07      6.43 o 
  -9  -3   4      142.53      186.59      7.64 o 
  -8  -3   4      257.36      219.38      6.25 o 
  -7  -3   4     3873.48     3727.25     78.09 o 
  -6  -3   4      544.09      583.09     10.82 o 
  -5  -3   4      241.17      172.47      4.01 o 
  -4  -3   4      645.49      650.20      8.29 o 
  -3  -3   4      674.05      616.91     10.50 o 
  -2  -3   4     5111.67     5602.35     83.29 o 
  -1  -3   4     2757.30     3127.47     44.42 o 
   0  -3   4     3641.30     3825.19     82.68 o 
   1  -3   4      470.19      466.10     20.13 o 
   2  -3   4      924.01      961.91     18.33 o 
   3  -3   4      425.52      407.47     12.42 o 
   4  -3   4      588.36      639.88     16.36 o 
   5  -3   4        6.68       18.58      4.15 o 
   6  -3   4      289.06      300.91     11.45 o 
   7  -3   4        6.76        3.61      4.08 o 
   8  -3   4      132.94      158.24     13.57 o 
   9  -3   4        1.46        0.20      4.88 o 
 -11  -2   4       72.86       67.63      6.46 o 
 -10  -2   4      233.82      280.28     12.85 o 
  -9  -2   4      747.61      798.32     30.44 o 
  -8  -2   4     1929.02     1908.50     53.00 o 
  -7  -2   4     1788.71     1886.69     47.97 o 
  -6  -2   4      239.98      236.80      6.13 o 
  -5  -2   4     1193.07     1072.32     14.59 o 
  -4  -2   4     1496.35     1471.45     15.45 o 
  -3  -2   4      564.11      492.91      5.69 o 
  -2  -2   4      357.81      270.94     29.81 o 
  -1  -2   4     1261.25     1273.80     16.15 o 
   0  -2   4      415.00      375.71     11.14 o 
   1  -2   4     1684.42     1693.90     36.41 o 
   2  -2   4      229.03      233.05      9.85 o 
   3  -2   4     2234.72     2189.84     36.35 o 
   4  -2   4      443.76      409.53     10.21 o 
   5  -2   4       31.45       38.89      6.34 o 
   6  -2   4       96.32       85.23     11.51 o 
   7  -2   4      397.98      430.70     12.71 o 
   8  -2   4      618.89      662.33     19.09 o 
   9  -2   4       32.16       15.90      7.56 o 
 -11  -1   4        0.29       -1.10      3.68 o 
 -10  -1   4      132.51      123.49      7.59 o 
  -9  -1   4       29.33       31.92      7.67 o 
  -8  -1   4       46.84       35.89      5.23 o 
  -7  -1   4      928.49      869.72     14.44 o 
  -6  -1   4       93.29      113.79      5.14 o 
  -5  -1   4      220.26      231.87      5.38 o 
  -4  -1   4      224.18      198.67      4.22 o 
  -3  -1   4     1233.26     1325.11     13.32 o 
  -2  -1   4     1649.16     1692.54     15.93 o 
  -1  -1   4        2.96        3.03      1.06 o 
   0  -1   4      192.20      220.69      4.93 o 
   1  -1   4        0.53        0.43      2.14 o 
   2  -1   4      278.36      278.89     10.28 o 
   3  -1   4      274.74      262.15      6.35 o 
   4  -1   4        1.21        9.79      2.49 o 
   5  -1   4      157.27      117.00      5.73 o 
   6  -1   4      225.22      227.68     12.78 o 
   7  -1   4       28.05       39.01      6.66 o 
   8  -1   4        6.44       11.99      5.97 o 
   9  -1   4        0.50       -1.79      4.22 o 
  10  -1   4        0.15        1.60      4.45 o 
 -11   0   4       95.34       84.17     26.00 o 
 -10   0   4      366.48      382.72     12.77 o 
  -9   0   4       23.26       30.12      6.13 o 
  -8   0   4      755.61      730.54     19.82 o 
  -7   0   4       75.20       76.88      5.96 o 
  -6   0   4       76.42       80.84      4.87 o 
  -5   0   4     2263.52     2134.21     28.37 o 
  -4   0   4      517.09      501.91      8.42 o 
  -3   0   4      471.71      441.21      9.28 o 
  -2   0   4      234.93      177.96      3.45 o 
  -1   0   4      863.79      896.01     14.49 o 
   0   0   4      401.41      475.10     11.57 o 
   1   0   4     4143.30     4820.37     81.82 o 
   2   0   4      605.11      575.89      9.26 o 
   3   0   4       41.48       29.78      3.74 o 
   4   0   4     1466.71     1487.89     22.20 o 
   5   0   4       77.06      100.10      4.60 o 
   6   0   4       24.47       42.83      5.70 o 
   7   0   4     1063.32     1153.42     34.57 o 
   8   0   4       53.31       67.59      6.39 o 
   9   0   4        6.38        2.54      3.86 o 
  10   0   4      156.51      184.83     11.02 o 
 -11   1   4       15.79        1.73      6.23 o 
 -10   1   4       71.10       63.92     24.82 o 
  -9   1   4       58.34       85.78      7.58 o 
  -8   1   4       80.47       74.76      6.88 o 
  -7   1   4      448.64      514.83     13.49 o 
  -6   1   4     1654.43     1679.13     24.78 o 
  -5   1   4      329.66      274.58      9.18 o 
  -4   1   4      108.31      142.93      4.41 o 
  -3   1   4      876.06      752.71     11.94 o 
  -2   1   4     1483.20     1395.20     24.20 o 
  -1   1   4       39.53       44.05      2.87 o 
   0   1   4     8297.71     8928.25    159.37 o 
   1   1   4     1581.10      135.62    924.06 o 
   2   1   4     1146.76     1124.90     13.45 o 
   3   1   4     4961.76     5078.16     76.77 o 
   4   1   4      259.97      235.34      8.34 o 
   5   1   4      466.48      456.72     11.42 o 
   6   1   4      470.41      431.77     11.36 o 
   7   1   4       39.25       64.54      5.10 o 
   8   1   4       54.16       62.97      6.26 o 
   9   1   4      313.18      299.22     11.70 o 
  10   1   4      282.84      353.01     25.28 o 
 -10   2   4       22.53       27.42     14.99 o 
  -9   2   4        1.58        5.75      6.97 o 
  -8   2   4      223.41      227.09      9.62 o 
  -7   2   4      307.48      379.57     12.08 o 
  -6   2   4      304.28      295.99      8.82 o 
  -5   2   4      330.27      310.83     16.30 o 
  -4   2   4      298.12      324.23     11.46 o 
  -3   2   4     1923.98     2002.44     34.06 o 
  -2   2   4      119.68       97.67      4.93 o 
  -1   2   4      136.42      131.12      4.08 o 
   0   2   4      715.82      740.05     10.29 o 
   1   2   4    12199.17    13621.62    339.94 o 
   2   2   4    13307.16    15862.34    225.75 o 
   3   2   4      619.02      624.53      7.96 o 
   4   2   4       17.67       39.58      3.47 o 
   5   2   4      214.75      207.69      9.42 o 
   6   2   4      163.79      170.81      7.84 o 
   7   2   4      387.41      359.93      8.56 o 
   8   2   4      130.89      126.96      6.35 o 
   9   2   4       84.65       91.79      8.33 o 
  10   2   4       13.10       12.02      7.11 o 
  11   2   4       15.02       29.68      8.11 o 
 -10   3   4       17.83        1.57      5.64 o 
  -9   3   4      118.61      155.18     11.53 o 
  -8   3   4      123.19      133.04     11.59 o 
  -7   3   4      627.96      666.56     16.06 o 
  -6   3   4     1689.46     1777.07     35.14 o 
  -5   3   4      495.20      478.96     12.72 o 
  -4   3   4      899.35      909.33     19.03 o 
  -3   3   4     6269.30     6343.35    162.15 o 
  -2   3   4     4083.52     4158.98     64.12 o 
  -1   3   4      569.59      503.84      9.66 o 
   0   3   4     5205.26     5000.57     72.91 o 
   1   3   4       31.82       35.51      2.26 o 
   2   3   4     1195.19     1378.16     14.17 o 
   3   3   4     6543.91     6788.08     84.87 o 
   4   3   4      629.21      569.70      7.64 o 
   5   3   4        9.25        5.64      2.09 o 
   6   3   4      911.93      842.11     19.86 o 
   7   3   4        3.62        4.10      3.17 o 
   8   3   4      105.68      128.28      7.38 o 
   9   3   4      199.65      194.21     18.85 o 
  10   3   4        2.25        3.91      5.86 o 
  11   3   4        2.80        8.15     10.71 o 
 -10   4   4        6.58        8.60      9.85 o 
  -9   4   4       40.25       25.28     14.57 o 
  -8   4   4      263.59      295.54     19.12 o 
  -7   4   4       77.88      109.17      8.46 o 
  -6   4   4       35.88       39.83      7.11 o 
  -5   4   4      936.31      900.36     22.06 o 
  -4   4   4     1673.04     1613.61     28.62 o 
  -3   4   4     1122.54     1044.00     20.37 o 
  -2   4   4       25.88       16.88      2.87 o 
  -1   4   4     3350.86     3119.10     46.98 o 
   0   4   4       32.33       47.47      2.87 o 
   1   4   4       62.27       87.63      2.87 o 
   2   4   4     1203.63     1098.42     13.62 o 
   3   4   4     1406.77     1358.09     20.99 o 
   4   4   4      133.78      134.33      3.40 o 
   5   4   4     1158.02     1105.75     14.75 o 
   6   4   4      938.06      873.23     12.72 o 
   7   4   4        4.63        5.02      2.49 o 
   8   4   4      195.13      206.90      8.23 o 
   9   4   4      361.46      365.86     16.07 o 
  10   4   4       48.76       63.54      7.05 o 
  11   4   4      174.94      177.70     11.17 o 
  -9   5   4       52.62       79.38     13.42 o 
  -8   5   4        8.12        6.71      5.33 o 
  -7   5   4      173.44      179.50     18.42 o 
  -6   5   4       72.39       50.98     11.57 o 
  -5   5   4     2029.39     2165.96     45.69 o 
  -4   5   4       42.37       48.04      6.06 o 
  -3   5   4      569.70      580.19     13.17 o 
  -2   5   4       39.09       46.02      5.18 o 
  -1   5   4        7.12        9.12      2.56 o 
   0   5   4     1508.94     1476.61     20.90 o 
   1   5   4      194.12      172.90      4.83 o 
   2   5   4      716.00      674.76      8.63 o 
   3   5   4      408.99      438.11     10.23 o 
   4   5   4       93.30       86.54      2.33 o 
   5   5   4      957.45      919.25      9.58 o 
   6   5   4       45.13       37.78      2.02 o 
   7   5   4      672.99      715.90     11.74 o 
   8   5   4       49.92       44.44      7.14 o 
   9   5   4        4.10        3.41      3.63 o 
  10   5   4       30.70       45.94      9.26 o 
  11   5   4       33.04       28.15      8.33 o 
  -9   6   4       65.70       85.68     21.42 o 
  -8   6   4      257.45      297.39     26.78 o 
  -7   6   4      473.97      517.94     29.56 o 
  -6   6   4      248.26      261.21     14.08 o 
  -5   6   4      176.52      171.15     11.33 o 
  -4   6   4      866.94      887.98     23.77 o 
  -3   6   4      605.28      600.06     19.28 o 
  -2   6   4      328.16      311.43      9.07 o 
  -1   6   4     3823.92     3836.67     59.67 o 
   0   6   4      455.15      423.80     11.78 o 
   1   6   4      121.58      175.28      5.06 o 
   2   6   4      244.76      201.61      4.08 o 
   3   6   4     1916.65     1766.22     34.45 o 
   4   6   4      318.08      272.57      7.28 o 
   5   6   4      767.56      814.42      9.05 o 
   6   6   4      586.81      510.99      6.66 o 
   7   6   4      297.68      290.98      4.98 o 
   8   6   4      101.19      111.82      4.08 o 
   9   6   4       54.11       48.07     10.52 o 
  10   6   4       29.73       16.11      8.44 o 
  11   6   4       56.76       74.97     14.99 o 
  -8   7   4        3.93        4.23      6.94 o 
  -6   7   4      128.37      141.80     12.27 o 
  -5   7   4        5.24        6.45      5.60 o 
  -4   7   4      577.51      560.70     17.44 o 
  -3   7   4      202.52      193.27     11.52 o 
  -2   7   4     2867.71     2642.76     45.09 o 
  -1   7   4       79.52       90.65      5.45 o 
   0   7   4     1507.39     1506.63     49.48 o 
   1   7   4      773.02      561.29     10.59 o 
   2   7   4        3.40        6.16      1.87 o 
   3   7   4      264.46      239.42      5.43 o 
   4   7   4      777.86      805.36      9.27 o 
   5   7   4      549.54      533.55      7.43 o 
   6   7   4      954.73      832.79     17.37 o 
   7   7   4     1759.26     1911.72     20.32 o 
   8   7   4      186.26      173.48      4.01 o 
   9   7   4        5.28        4.32      2.29 o 
  10   7   4        1.31        3.59      1.93 o 
  11   7   4       19.13        0.00      6.00 o 
  -7   8   4       34.01       51.41     17.14 o 
  -6   8   4        3.99        3.21      5.86 o 
  -5   8   4       17.55        6.29      7.07 o 
  -4   8   4      166.04      156.37     15.85 o 
  -3   8   4      619.99      661.47     31.49 o 
  -2   8   4       94.88       83.72      7.11 o 
  -1   8   4       66.01       64.69      5.76 o 
   0   8   4      348.34      323.73     10.22 o 
   1   8   4      273.38      250.12      7.69 o 
   2   8   4      932.00     1054.07     64.26 o 
   3   8   4       78.15       85.67      6.00 o 
   4   8   4        1.63        2.45      1.18 o 
   5   8   4        0.09        0.43      2.42 o 
   6   8   4       77.92      108.39     10.71 o 
   7   8   4       64.61       55.26      9.85 o 
   8   8   4       44.40       17.14      8.14 o 
   9   8   4       10.55       24.13      8.05 o 
  10   8   4        7.74        2.62      5.38 o 
  11   8   4       21.55        7.38     12.00 o 
  -7   9   4       57.73       75.40     20.56 o 
  -6   9   4      175.70      221.04     16.93 o 
  -5   9   4      683.89      672.24     23.78 o 
  -4   9   4      107.62      125.52     15.85 o 
  -3   9   4      159.71      153.37     14.99 o 
  -2   9   4     1645.96     1581.90     35.61 o 
  -1   9   4      443.80      441.45     12.87 o 
   0   9   4     1968.34     1939.14     67.47 o 
   1   9   4     3188.69     3249.59    142.23 o 
   2   9   4      959.80      881.40     17.35 o 
   3   9   4      322.51      294.33     20.56 o 
   4   9   4      685.57      674.07     15.50 o 
   5   9   4      542.51      527.82     19.28 o 
   6   9   4     1072.99     1079.14     44.13 o 
   7   9   4       54.54       88.25     11.14 o 
   9   9   4       19.20       12.85      9.42 o 
  10   9   4       14.44       26.99     12.85 o 
  11   9   4        5.20        8.14     12.42 o 
  -6  10   4       44.35        1.29     10.28 o 
  -5  10   4       95.68       63.05     67.69 o 
  -3  10   4      326.56      336.72     21.42 o 
  -2  10   4      156.30      153.80     22.28 o 
  -1  10   4     1180.11     1167.74     25.28 o 
   0  10   4     1331.55     1273.43     58.26 o 
   1  10   4      131.57      135.57      9.42 o 
   2  10   4      542.05      534.17     13.71 o 
   3  10   4      718.52      682.42     43.27 o 
   4  10   4       13.62       13.08      2.36 o 
   5  10   4      377.01      356.61      4.80 o 
   6  10   4      935.32      975.04     33.42 o 
   7  10   4       44.39       60.40     11.14 o 
   8  10   4      428.61      407.84     23.13 o 
   9  10   4      494.18      496.52     26.99 o 
  10  10   4       10.69       14.14     11.57 o 
  11  10   4        2.51        7.28     12.00 o 
  -5  11   4        1.18       -0.43      9.00 o 
  -4  11   4        6.43       12.00     11.57 o 
  -3  11   4        9.96       21.42     11.14 o 
  -2  11   4      291.28      284.46     18.85 o 
  -1  11   4      185.01      164.07     17.78 o 
   0  11   4      221.58      206.34     20.78 o 
   1  11   4        0.01        1.97      3.56 o 
   2  11   4      218.19      206.61     25.06 o 
   3  11   4       22.55       20.80      2.87 o 
   4  11   4       14.61       18.61      2.53 o 
   5  11   4      217.39      209.45      5.24 o 
   6  11   4      178.46      160.65     15.42 o 
   7  11   4       92.93      105.82     14.57 o 
   8  11   4      119.31      107.96     14.99 o 
   9  11   4       10.67        6.00     14.99 o 
  10  11   4        0.90        8.14     10.71 o 
  11  11   4        0.11       -7.71     12.42 o 
  -4  12   4       69.93       25.24     32.56 o 
  -3  12   4      176.93      194.63     15.41 o 
  -2  12   4        2.45       -0.52      5.04 o 
  -1  12   4        3.43       11.35      5.90 o 
   0  12   4      122.76      158.72     20.13 o 
   1  12   4      127.45      132.16      9.26 o 
   2  12   4      363.82      403.05     28.92 o 
   3  12   4      596.59      577.14     13.14 o 
   4  12   4       54.32       43.05      3.69 o 
   5  12   4      151.73      123.77      3.93 o 
   6  12   4       94.66      113.53     14.57 o 
   7  12   4       78.25      100.25     15.42 o 
   8  12   4      139.43      146.94     17.56 o 
   9  12   4       98.42      107.96     17.56 o 
  10  12   4       31.92       14.14     12.42 o 
  11  12   4        7.48        3.43     11.14 o 
  -3  13   4       35.70       15.35     21.21 o 
  -2  13   4      116.72      129.37     12.63 o 
  -1  13   4       84.34       96.10     12.76 o 
   0  13   4       36.77       49.25      9.88 o 
   1  13   4      301.58      339.89     26.56 o 
   2  13   4      389.61      403.90     51.84 o 
   3  13   4       83.61       85.18     16.28 o 
   4  13   4      259.87      282.95     28.27 o 
   5  13   4       55.77       54.07      3.25 o 
   6  13   4        2.95       -3.86      8.57 o 
   7  13   4      878.68      912.49     40.70 o 
   8  13   4      643.86      586.05     32.99 o 
   9  13   4       79.72       64.26     26.99 o 
  10  13   4       27.89       33.84     14.99 o 
  -2  14   4       15.75       26.15      9.26 o 
  -1  14   4       13.49       19.64      7.81 o 
   0  14   4      185.45      206.79     12.55 o 
   1  14   4       35.43       34.70      6.89 o 
   2  14   4       18.10       13.80      5.94 o 
   3  14   4        0.96        1.45      3.43 o 
   4  14   4        2.99        4.58      6.64 o 
   5  14   4      102.97      117.91      6.99 o 
   6  14   4       46.37       47.98     14.14 o 
   7  14   4       22.51       12.42     11.57 o 
   8  14   4       89.47       86.97     17.99 o 
   9  14   4       18.16       13.28     12.42 o 
  -1  15   4        4.40       -0.55      7.39 o 
   0  15   4       19.89        8.70      7.60 o 
   1  15   4      110.49      137.90     18.85 o 
   2  15   4      154.66      158.00     28.06 o 
   3  15   4      118.04      124.91      7.55 o 
   4  15   4      269.40      272.11     23.78 o 
   5  15   4      147.42      163.22     20.13 o 
   6  15   4       59.84       18.85     20.99 o 
   7  15   4       48.40       64.26     17.56 o 
   8  15   4       27.10       24.85     14.57 o 
   9  15   4        8.51        4.28     11.57 o 
   1  16   4       66.53       19.61     21.85 o 
   2  16   4       13.29        5.16      5.66 o 
   3  16   4       88.70       88.43     10.50 o 
   4  16   4      205.10      210.04     15.42 o 
   5  16   4      138.23      122.95     32.13 o 
   6  16   4      160.06      170.93     37.27 o 
   7  16   4       28.45       14.14     22.28 o 
  -5 -12   5       58.01       68.16      6.04 o 
  -4 -12   5       71.11       69.26      9.85 o 
  -3 -12   5       46.06       40.97      6.77 o 
  -2 -12   5      343.84      332.01     21.85 o 
  -1 -12   5      344.38      346.58     36.41 o 
  -8 -11   5       50.13       21.85     17.99 o 
  -6 -11   5        0.81        2.85      2.56 o 
  -5 -11   5      113.52      107.94      6.95 o 
  -4 -11   5      182.25      173.67      7.94 o 
  -3 -11   5       15.48       11.88      3.86 o 
  -2 -11   5       13.85       13.53      5.78 o 
  -1 -11   5      137.37      131.95     15.85 o 
   0 -11   5        8.06        7.28      9.42 o 
   1 -11   5        5.36        8.14     10.71 o 
  -9 -10   5      151.81      155.51     20.56 o 
  -8 -10   5      403.39      445.11     26.56 o 
  -7 -10   5       47.38       49.69     11.14 o 
  -6 -10   5      156.16      140.77      7.23 o 
  -5 -10   5      396.02      421.32     10.23 o 
  -4 -10   5      127.91      142.04      6.73 o 
  -3 -10   5      566.10      538.04     11.94 o 
  -2 -10   5      641.60      674.75     21.63 o 
  -1 -10   5       31.06       19.71      9.00 o 
   0 -10   5      119.54      117.81     24.42 o 
   1 -10   5       20.81       17.14     11.14 o 
   2 -10   5       96.19       68.12     26.56 o 
 -10  -9   5       25.40        9.42     12.42 o 
  -9  -9   5       96.27      117.38     17.56 o 
  -8  -9   5       19.60       17.56     10.28 o 
  -7  -9   5        3.56        3.29      1.76 o 
  -6  -9   5      605.02      559.70      9.89 o 
  -5  -9   5       71.53       84.35      5.09 o 
  -4  -9   5      106.12       95.60      5.47 o 
  -3  -9   5      611.27      618.67     13.16 o 
  -2  -9   5       53.20       61.14      8.78 o 
  -1  -9   5       60.22       47.55     10.28 o 
   0  -9   5      571.54      546.64     25.70 o 
   1  -9   5       90.80       77.11     13.71 o 
   2  -9   5       14.15       24.85     12.00 o 
   3  -9   5       88.87       80.97     28.27 o 
   4  -9   5       51.43       44.98     17.14 o 
 -10  -8   5        9.06       10.11      8.00 o 
  -9  -8   5       20.52       33.84     13.71 o 
  -8  -8   5      235.43      211.74      6.28 o 
  -7  -8   5       82.25       86.46      6.48 o 
  -6  -8   5       41.95       45.81      3.12 o 
  -5  -8   5       10.11        6.88      3.03 o 
  -4  -8   5        6.42       11.13      2.70 o 
  -3  -8   5      719.32      692.60     12.02 o 
  -2  -8   5     1003.43     1065.45     22.96 o 
  -1  -8   5       58.63       64.26     10.71 o 
   0  -8   5      486.40      483.66     22.71 o 
   1  -8   5      107.47       98.10     21.85 o 
   2  -8   5       97.73      102.82     14.99 o 
   3  -8   5        0.04       -6.43      9.85 o 
   4  -8   5        4.63        0.86     14.14 o 
   5  -8   5       40.93       35.56     17.14 o 
 -11  -7   5      194.11      152.08     20.99 o 
 -10  -7   5      209.72      234.35     27.85 o 
  -9  -7   5      495.17      458.99     35.77 o 
  -8  -7   5      161.93      174.67      5.77 o 
  -7  -7   5      611.07      620.33      9.89 o 
  -6  -7   5     1401.77     1335.77     18.02 o 
  -5  -7   5       25.10        9.85      2.33 o 
  -4  -7   5      213.98      223.22      6.36 o 
  -3  -7   5     1085.04     1109.35     17.37 o 
  -2  -7   5       33.63       38.61      5.35 o 
  -1  -7   5      448.37      472.95     18.85 o 
   0  -7   5      581.46      584.77     23.99 o 
   1  -7   5       34.45       38.98      9.42 o 
   2  -7   5      235.72      233.48     27.42 o 
   3  -7   5        3.94        6.85      8.57 o 
   4  -7   5      231.55      259.18     23.13 o 
   5  -7   5      137.20      127.24     20.56 o 
   6  -7   5       82.16      127.49     13.59 o 
 -11  -6   5      182.20      202.63     22.28 o 
 -10  -6   5      357.70      326.87     23.99 o 
  -9  -6   5        1.18        1.11      1.68 o 
  -8  -6   5       18.28       37.14      6.13 o 
  -7  -6   5      122.78      119.92      5.20 o 
  -6  -6   5        8.30       11.86      3.26 o 
  -5  -6   5      137.50      154.68      4.49 o 
  -4  -6   5      222.70      193.72      5.47 o 
  -3  -6   5        5.67        4.51      2.38 o 
  -2  -6   5      116.32      126.24      5.02 o 
  -1  -6   5     2266.71     2273.85     36.59 o 
   0  -6   5       20.90       20.56      7.28 o 
   1  -6   5       51.45       54.41     10.28 o 
   2  -6   5       86.69       57.41     10.71 o 
   3  -6   5       39.32       27.85     10.28 o 
   4  -6   5       89.71       75.40     14.57 o 
   5  -6   5      214.59      197.05     15.30 o 
   6  -6   5       21.49       28.74      6.95 o 
 -11  -5   5       27.10       28.70     22.28 o 
 -10  -5   5      120.16       93.72      5.81 o 
  -9  -5   5       70.30       65.63      3.83 o 
  -8  -5   5       28.11       35.63      3.05 o 
  -7  -5   5        0.82        1.14      1.55 o 
  -6  -5   5      319.54      285.73      7.58 o 
  -5  -5   5      163.43      140.69      6.83 o 
  -4  -5   5        6.96        2.94      3.40 o 
  -3  -5   5       14.77       27.04      2.55 o 
  -2  -5   5       40.50       42.19      3.25 o 
  -1  -5   5      709.60      806.10     13.77 o 
   0  -5   5      159.03      156.37     10.71 o 
   1  -5   5      137.42      107.96     10.71 o 
   2  -5   5       65.88       68.54     10.71 o 
   3  -5   5       30.19       37.70      9.85 o 
   4  -5   5        0.00       -2.09      5.12 o 
   5  -5   5       50.71       47.87      9.54 o 
   6  -5   5       21.93       23.04      8.35 o 
   7  -5   5       10.51       17.95      7.86 o 
 -11  -4   5      112.45      119.46     16.49 o 
 -10  -4   5      111.42      126.01     18.49 o 
  -9  -4   5        3.17        3.69      2.85 o 
  -8  -4   5        2.54        3.35      2.55 o 
  -7  -4   5      804.30      809.18     20.53 o 
  -6  -4   5      828.15      757.27     13.25 o 
  -5  -4   5     1112.71     1219.26     17.87 o 
  -4  -4   5     1150.33     1098.54     17.04 o 
  -3  -4   5      256.79      205.43      5.45 o 
  -2  -4   5     1625.29     1690.25     21.45 o 
  -1  -4   5     5014.27     5147.47     81.94 o 
   0  -4   5      924.44      931.34     25.28 o 
   1  -4   5     1942.33     1962.93     48.84 o 
   2  -4   5     2190.94     2079.03     53.55 o 
   3  -4   5       72.80       79.25     11.14 o 
   4  -4   5       10.37       10.92      5.76 o 
   5  -4   5      412.69      446.65     12.88 o 
   6  -4   5       46.45       44.07      6.15 o 
   7  -4   5      203.02      244.57     11.69 o 
   8  -4   5      125.93      112.39     11.48 o 
 -11  -3   5       31.36       44.48      8.87 o 
 -10  -3   5       17.63       12.32      4.41 o 
  -9  -3   5      876.10      848.50     30.46 o 
  -8  -3   5       26.68       43.20      4.12 o 
  -7  -3   5       93.00      103.41      5.19 o 
  -6  -3   5     2259.05     2343.89     61.71 o 
  -5  -3   5      486.92      515.22      9.00 o 
  -4  -3   5     1232.32     1140.56     12.96 o 
  -3  -3   5      418.86      422.07      6.25 o 
  -2  -3   5      193.34      286.81      6.39 o 
  -1  -3   5       52.17       75.77      2.70 o 
   0  -3   5     1317.04     1461.70     41.55 o 
   1  -3   5      819.98      752.70     21.42 o 
   2  -3   5       27.58       48.41      7.71 o 
   3  -3   5      183.69      199.63     20.13 o 
   4  -3   5       30.60       54.09      6.95 o 
   5  -3   5        8.43       12.06      4.78 o 
   6  -3   5      192.13      231.33     12.55 o 
   7  -3   5      150.69      148.57     20.48 o 
   8  -3   5      203.41      214.98     14.92 o 
 -11  -2   5       42.29       40.27      5.72 o 
 -10  -2   5       28.26       31.16      5.64 o 
  -9  -2   5      358.07      394.94     16.85 o 
  -8  -2   5       23.16       31.83      5.03 o 
  -7  -2   5      622.44      671.70     12.65 o 
  -6  -2   5      314.44      265.73      8.81 o 
  -5  -2   5      494.46      555.61     69.51 o 
  -4  -2   5     1525.64     1690.10     23.13 o 
  -3  -2   5      956.03      904.76     17.07 o 
  -2  -2   5      839.70      894.29     10.65 o 
  -1  -2   5       10.39       18.88      4.71 o 
   0  -2   5      230.83      252.17      3.93 o 
   1  -2   5      257.29      290.46     11.57 o 
   2  -2   5      415.36      420.69     14.99 o 
   3  -2   5      681.81      716.29     22.28 o 
   4  -2   5      291.59      294.39      8.63 o 
   5  -2   5       18.21       17.41      3.61 o 
   6  -2   5      170.13      182.20      8.00 o 
   7  -2   5        2.43       -0.30      2.84 o 
   8  -2   5        5.38        4.29      5.08 o 
   9  -2   5      193.42      216.00     14.39 o 
 -11  -1   5      110.65      122.58      9.02 o 
 -10  -1   5       73.05       70.10      6.61 o 
  -9  -1   5      407.41      412.55     12.56 o 
  -8  -1   5       38.18       59.40      5.42 o 
  -7  -1   5       39.26       41.53      4.72 o 
  -6  -1   5     1923.53     1793.05     31.75 o 
  -5  -1   5      450.18      439.65     10.02 o 
  -4  -1   5     1379.60     1307.97     35.66 o 
  -3  -1   5     2332.63     2154.07     30.41 o 
  -2  -1   5      522.65      482.76      6.05 o 
  -1  -1   5      798.47      777.00      7.96 o 
   0  -1   5     8866.73    10099.86    524.36 o 
   1  -1   5     1856.26     2095.31     44.98 o 
   2  -1   5      750.89      727.68     10.44 o 
   3  -1   5     2444.26     2483.31     36.70 o 
   4  -1   5      194.16      221.05      9.42 o 
   5  -1   5      270.22      340.04     10.84 o 
   6  -1   5      351.40      422.63     10.57 o 
   7  -1   5      236.87      233.55     10.66 o 
   8  -1   5       48.21       44.14      7.51 o 
   9  -1   5      100.47      113.78     10.81 o 
 -11   0   5        1.84        2.75      4.07 o 
 -10   0   5      115.36      126.22      8.75 o 
  -9   0   5       70.16       69.76      6.49 o 
  -8   0   5      122.66      132.84      8.37 o 
  -7   0   5     1796.59     1726.75     32.68 o 
  -6   0   5        1.09        3.16      4.28 o 
  -5   0   5       68.33       84.44      5.04 o 
  -4   0   5     3991.68     4027.07     51.20 o 
  -3   0   5     3679.18     3776.19     52.77 o 
  -2   0   5       32.16       34.75      2.02 o 
  -1   0   5      257.72      210.14      5.29 o 
   0   0   5       35.70       26.56      4.28 o 
   1   0   5      355.50      341.01     10.71 o 
   2   0   5     4564.30     4860.01     84.61 o 
   3   0   5     1178.25     1324.61     19.94 o 
   4   0   5      188.52      162.54      7.71 o 
   5   0   5       14.30       15.68      4.54 o 
   6   0   5        1.85        6.51      3.56 o 
   7   0   5      182.07      177.61     10.38 o 
   8   0   5      104.32      109.99     10.04 o 
   9   0   5       53.83       88.47     22.28 o 
  10   0   5       64.24       72.63     11.57 o 
 -11   1   5       86.82      214.18     45.65 o 
 -10   1   5       21.73       14.04      9.21 o 
  -9   1   5      320.55      344.02     12.13 o 
  -8   1   5        9.70        6.29      3.82 o 
  -7   1   5      244.61      227.14      8.23 o 
  -6   1   5      553.11      528.71     11.69 o 
  -5   1   5        6.82        4.44      2.45 o 
  -4   1   5       60.90       82.52      4.08 o 
  -3   1   5     9888.93    10354.89    145.00 o 
  -2   1   5      133.30      165.03      4.69 o 
  -1   1   5      696.66      797.43     25.92 o 
   0   1   5      544.63      491.09      9.64 o 
   1   1   5     1842.74     2098.20     65.97 o 
   2   1   5       55.01       60.26     32.56 o 
   3   1   5      140.41      154.22      6.00 o 
   4   1   5      113.84      110.30      4.20 o 
   5   1   5      173.17      190.28      6.38 o 
   6   1   5      802.68      785.48     17.35 o 
   7   1   5       69.41       81.95      6.69 o 
   8   1   5       39.32       54.30      8.75 o 
   9   1   5        1.07       -0.86      4.60 o 
  10   1   5       10.33        7.64      7.15 o 
 -10   2   5      218.04      267.29     16.78 o 
  -9   2   5      189.37      207.47     11.83 o 
  -8   2   5       34.12       27.48      5.56 o 
  -7   2   5       43.73       41.58      6.14 o 
  -6   2   5      123.74      143.00      7.59 o 
  -5   2   5      193.61      217.39     12.47 o 
  -4   2   5     1106.57      930.92     34.27 o 
  -3   2   5     4227.85     4487.15     69.04 o 
  -2   2   5     1970.32     1948.29     76.26 o 
  -1   2   5     6068.89     5705.90    129.16 o 
   0   2   5     3166.56     3238.51     67.69 o 
   1   2   5     1020.99      974.31     15.49 o 
   2   2   5     7458.30     8198.71    227.27 o 
   3   2   5     6353.29     6946.83     88.85 o 
   4   2   5     1233.66     1269.64     19.66 o 
   5   2   5     1801.64     1669.70     28.26 o 
   6   2   5       11.15        3.86      4.50 o 
   7   2   5       11.02       10.18      3.90 o 
   8   2   5      369.99      367.54     12.55 o 
   9   2   5       30.15       46.66     11.20 o 
  10   2   5       20.86       11.49      8.78 o 
 -10   3   5        5.07        8.91      5.96 o 
  -9   3   5        1.78        3.63      7.22 o 
  -8   3   5      199.00      260.92     13.13 o 
  -7   3   5       86.02       92.89      9.11 o 
  -6   3   5      750.26      816.87     17.90 o 
  -5   3   5     2184.27     2337.11     40.74 o 
  -4   3   5      939.02      854.37     16.51 o 
  -3   3   5       34.19       35.33      3.78 o 
  -2   3   5    12308.39    14050.90    434.61 o 
  -1   3   5    11876.90    12968.51    563.35 o 
   0   3   5      758.41      773.90     21.42 o 
   1   3   5       15.65       12.30      2.12 o 
   2   3   5      677.80      583.76     16.07 o 
   3   3   5     3459.62     4116.03     59.21 o 
   4   3   5     4284.87     4497.31     56.34 o 
   5   3   5      921.14      892.70     12.70 o 
   6   3   5       11.32       17.36      3.39 o 
   7   3   5       62.44       81.17      5.78 o 
   8   3   5       11.79        3.00      3.64 o 
   9   3   5      268.75      241.27     13.23 o 
  10   3   5      211.36      210.46     17.80 o 
  11   3   5       76.81       81.36      9.94 o 
 -10   4   5      268.67      395.05     22.42 o 
  -9   4   5       41.76       46.27     16.71 o 
  -8   4   5       35.23       35.15      6.98 o 
  -7   4   5      306.69      364.68     14.62 o 
  -6   4   5       16.36       20.41      5.90 o 
  -5   4   5      189.71      197.27      9.07 o 
  -4   4   5     1470.04     1397.59     24.96 o 
  -3   4   5       41.35       56.55      4.85 o 
  -2   4   5      378.76      387.57     12.68 o 
  -1   4   5     7168.53     7523.82    168.58 o 
   0   4   5      158.38      155.05      5.18 o 
   1   4   5        4.29        9.73      1.95 o 
   2   4   5       68.12       54.98      5.78 o 
   3   4   5      287.27      290.59      6.57 o 
   4   4   5     1059.15     1085.85     12.20 o 
   5   4   5       22.35       10.69      1.67 o 
   6   4   5      190.27      219.97     11.97 o 
   7   4   5       51.10       68.98      5.21 o 
   8   4   5      464.47      420.92     19.28 o 
   9   4   5      129.30      121.24      9.98 o 
  10   4   5       34.11       25.28      6.17 o 
  11   4   5        0.09        5.73      5.45 o 
  -9   5   5      137.09      151.44     12.29 o 
  -8   5   5      473.54      554.15     18.41 o 
  -6   5   5      140.64      243.76     27.42 o 
  -5   5   5      237.09      227.84     13.55 o 
  -4   5   5      526.79      469.56     31.27 o 
  -3   5   5     1602.69     1476.30     54.62 o 
  -2   5   5     3948.39     3839.09     62.87 o 
  -1   5   5     4741.11     4921.05    128.31 o 
   0   5   5     1404.90     1273.31     32.77 o 
   1   5   5      615.33      553.51     17.14 o 
   2   5   5      676.92      591.23      8.47 o 
   3   5   5      597.80      652.79      8.31 o 
   4   5   5     1533.52     1611.00     22.69 o 
   5   5   5      185.44      157.12      3.63 o 
   6   5   5      406.04      427.24      7.39 o 
   7   5   5      255.65      271.31      9.96 o 
   8   5   5       14.70       11.08      3.20 o 
   9   5   5       97.10      112.33      6.81 o 
  10   5   5       80.99       97.68      7.45 o 
  11   5   5       15.86       17.76      7.86 o 
  -9   6   5       47.57       54.93     12.44 o 
  -8   6   5        6.36        6.14      8.35 o 
  -7   6   5      146.91      158.34     13.63 o 
  -6   6   5      224.44      229.72     13.62 o 
  -5   6   5      354.00      356.55     15.42 o 
  -4   6   5      527.63      506.01     15.85 o 
  -3   6   5      786.80      776.55     27.85 o 
  -2   6   5       21.83       11.92      3.60 o 
  -1   6   5      263.78      271.88     12.42 o 
   0   6   5     3225.90     3358.16     63.40 o 
   1   6   5     1695.04     1726.74     33.42 o 
   2   6   5      363.85      346.20      7.50 o 
   3   6   5     1021.70     1053.33     12.38 o 
   4   6   5     4124.53     4135.74     80.33 o 
   5   6   5      766.35      739.12      9.51 o 
   6   6   5      775.13      802.49      9.74 o 
   7   6   5      154.77      117.88      6.74 o 
   8   6   5        1.10       -1.72      2.43 o 
   9   6   5        1.72        2.87      1.95 o 
  10   6   5       16.23        6.95      2.70 o 
  11   6   5       10.71       10.49      3.48 o 
  -8   7   5      388.04        6.00     13.28 o 
  -7   7   5        5.06        0.86      8.14 o 
  -6   7   5      189.23      201.06     13.62 o 
  -5   7   5      207.05      197.91     13.28 o 
  -4   7   5     1268.75     1242.42     56.76 o 
  -3   7   5     1180.94     1220.17     25.14 o 
  -2   7   5      256.06      208.65     10.51 o 
  -1   7   5     1178.68     1144.87     51.84 o 
   0   7   5      316.85      269.84     12.00 o 
   1   7   5      514.68      632.43     12.04 o 
   2   7   5       28.42       26.60      4.28 o 
   3   7   5      809.95      796.52     12.72 o 
   4   7   5      175.57      174.12      6.10 o 
   5   7   5       73.65      115.93      4.48 o 
   6   7   5      231.40      242.17      5.02 o 
   7   7   5       79.44       93.57      4.18 o 
   8   7   5       18.83        7.91      1.66 o 
   9   7   5      443.62      450.42     10.89 o 
  10   7   5       13.51       15.97      4.64 o 
  11   7   5       19.13       30.84     12.00 o 
  -7   8   5      130.68      165.69     15.74 o 
  -6   8   5      137.97      163.22     19.28 o 
  -5   8   5      343.59      382.91     25.49 o 
  -4   8   5       87.63      131.12     63.62 o 
  -3   8   5       68.54       90.86      8.60 o 
  -2   8   5      353.63      368.11     14.08 o 
  -1   8   5     2016.08     1967.14     59.12 o 
   0   8   5     2895.53     2819.62     45.25 o 
   1   8   5      729.37      756.44     31.70 o 
   2   8   5      947.00      775.16     32.99 o 
   3   8   5     2216.76     2279.49     31.20 o 
   4   8   5      214.02      223.77      4.46 o 
   5   8   5     1522.17     1490.87     28.92 o 
   6   8   5     1546.23     1708.06     28.27 o 
   7   8   5      856.77      771.67     16.69 o 
   8   8   5      510.36      456.48     11.46 o 
   9   8   5      136.07      160.07     11.88 o 
  10   8   5      135.48      124.90     13.07 o 
  11   8   5        1.25        3.74      7.08 o 
  -7   9   5       60.10       63.83     19.71 o 
  -6   9   5       11.34        2.69      6.26 o 
  -4   9   5       21.92       23.56     10.71 o 
  -3   9   5      677.61      712.86     29.13 o 
  -2   9   5      282.76      297.48     20.56 o 
  -1   9   5      794.06      788.23     26.13 o 
   0   9   5       11.23       14.93      3.78 o 
   1   9   5     2080.06     2039.54    102.82 o 
   2   9   5      832.58      763.00     30.63 o 
   3   9   5        5.15        9.64      4.28 o 
   4   9   5      250.54      217.08     14.99 o 
   5   9   5     2311.50     2342.31    157.44 o 
   6   9   5      250.05       19.40    146.51 o 
   7   9   5      172.64      132.38     12.85 o 
   8   9   5      349.65      389.84     30.84 o 
   9   9   5        0.73        0.00      5.14 o 
  10   9   5        1.06       -4.28      9.42 o 
  11   9   5       32.03       53.55     17.56 o 
  -5  10   5        3.35        8.14     11.14 o 
  -3  10   5      118.08      126.38     15.42 o 
  -2  10   5      343.16      476.81     33.42 o 
  -1  10   5     1070.47     1093.05     35.13 o 
   0  10   5      379.69      348.32     19.71 o 
   1  10   5       10.87       23.00      6.00 o 
   2  10   5      460.13      429.09     30.63 o 
   3  10   5      329.52      318.11     25.92 o 
   4  10   5        8.31       12.85      2.14 o 
   5  10   5      716.98      673.58     22.59 o 
   6  10   5        0.93        4.28      6.43 o 
   7  10   5       86.99       74.11     11.57 o 
   8  10   5        0.15        0.86      6.00 o 
   9  10   5       18.30        5.14      8.14 o 
  10  10   5       39.93       31.27     12.85 o 
  11  10   5       59.16       59.55     29.13 o 
  -4  11   5      426.18      427.54     28.70 o 
  -3  11   5      191.05      195.35     18.42 o 
  -2  11   5      342.22      326.44     20.56 o 
  -1  11   5      785.93      781.60     32.13 o 
   0  11   5       89.62       95.42      9.11 o 
   1  11   5      813.57      781.30     25.28 o 
   2  11   5     2070.26     2104.39    167.72 o 
   3  11   5      199.99      217.93     10.71 o 
   4  11   5     1368.47     1417.96    130.88 o 
   5  11   5     1111.58     1092.18     24.38 o 
   6  11   5       18.82       36.41      9.85 o 
   7  11   5      528.03      543.64     26.13 o 
   8  11   5      280.38      298.17     20.99 o 
  10  11   5      138.95      119.95     18.42 o 
  11  11   5      218.16      236.91     26.99 o 
  -4  12   5       23.14       29.99     14.57 o 
  -2  12   5      142.06      141.37     16.28 o 
  -1  12   5      258.30      303.86     31.49 o 
   0  12   5       74.36       84.30      9.43 o 
   1  12   5       80.10       82.70      6.51 o 
   2  12   5      296.33      268.03     28.70 o 
   3  12   5      770.09      815.52     62.76 o 
   4  12   5     1112.08     1117.08     91.25 o 
   5  12   5      115.20      126.72      8.20 o 
   6  12   5       30.18       31.70     10.71 o 
   7  12   5      538.79      556.92     28.27 o 
   8  12   5      142.95      170.08     17.99 o 
   9  12   5      122.27      137.95     18.42 o 
  10  12   5      247.81      249.76     23.99 o 
  11  12   5        1.29       -2.14     10.28 o 
  -3  13   5        0.93       -4.71     10.28 o 
  -2  13   5       87.76      126.38     17.14 o 
  -1  13   5       11.11        6.82     10.71 o 
   0  13   5      142.93      133.35     10.09 o 
   1  13   5      176.35      180.85     50.12 o 
   2  13   5      112.91      101.28     18.85 o 
   3  13   5      171.41      157.96     13.07 o 
   4  13   5        5.76        9.71      4.38 o 
   5  13   5       46.34       49.29      2.38 o 
   6  13   5        3.42        2.57      7.71 o 
   7  13   5      112.80      141.80     18.42 o 
   8  13   5       34.95       47.55     14.14 o 
   9  13   5        0.74        1.71     14.14 o 
  10  13   5        0.70       -1.71      9.00 o 
  -2  14   5       49.12        1.35      7.77 o 
  -1  14   5       13.66        9.34     12.64 o 
   0  14   5      134.10      155.88     11.52 o 
   1  14   5      198.68      196.21     14.99 o 
   2  14   5      163.22      158.42     13.07 o 
   3  14   5      403.43      435.27     71.11 o 
   4  14   5      599.13      603.99     52.69 o 
   5  14   5      243.17      242.96     15.84 o 
   6  14   5      301.68      415.98     40.27 o 
   7  14   5      381.00      384.28     28.27 o 
   8  14   5      189.84      195.78     22.28 o 
   9  14   5      144.06      177.79     22.28 o 
  -1  15   5        1.64        1.29      5.55 o 
   0  15   5      141.02      158.06     12.55 o 
   1  15   5        8.23        6.10      6.00 o 
   2  15   5      149.72      155.34     14.57 o 
   3  15   5       79.81       83.88     18.21 o 
   4  15   5      197.72      187.13     16.71 o 
   5  15   5      229.57      208.66     30.84 o 
   6  15   5       95.01       94.25     17.56 o 
   7  15   5       50.58       25.70     22.71 o 
   8  15   5       37.85       34.27     15.42 o 
   9  15   5       33.84       39.41     16.28 o 
   1  16   5       11.05        4.69      6.21 o 
   2  16   5       12.32       15.97      6.72 o 
   3  16   5      161.66      176.92     11.12 o 
   4  16   5        2.18        0.71      3.16 o 
   5  16   5        2.43       10.71     12.00 o 
   6  16   5       56.63       78.83     18.85 o 
   7  16   5       21.06       14.57     21.85 o 
  -5 -12   6      272.72      265.35     13.92 o 
  -4 -12   6        7.83       16.50      6.34 o 
  -3 -12   6       18.27       10.87      9.21 o 
  -8 -11   6       48.03       37.27     12.85 o 
  -7 -11   6       50.37       63.40     12.85 o 
  -6 -11   6       77.62       89.50      5.90 o 
  -5 -11   6      198.10      172.32     16.71 o 
  -4 -11   6      271.17      243.60     12.00 o 
  -3 -11   6      129.38      123.08      9.03 o 
  -2 -11   6       82.44       73.75      8.60 o 
  -1 -11   6        3.09        3.43     13.28 o 
   0 -11   6        6.22       12.00     11.14 o 
  -9 -10   6        5.26       14.57     12.00 o 
  -8 -10   6        6.55       -0.86      7.28 o 
  -7 -10   6      200.77      209.92     26.99 o 
  -6 -10   6       24.38       21.21      4.55 o 
  -5 -10   6       32.22       25.52      4.24 o 
  -4 -10   6      122.87      135.55      7.20 o 
  -3 -10   6       17.56       16.81      4.01 o 
  -2 -10   6       52.11       41.58      5.16 o 
  -1 -10   6      137.86      138.05     11.21 o 
   0 -10   6       16.97       11.57      9.85 o 
   1 -10   6       47.53       46.70     14.57 o 
   2 -10   6       35.55       41.98     15.85 o 
  -9  -9   6      153.71      139.66     19.71 o 
  -8  -9   6      162.27      162.36     17.99 o 
  -7  -9   6      293.93      260.10      9.17 o 
  -6  -9   6      207.67      210.23      7.22 o 
  -5  -9   6        9.57        8.54      3.06 o 
  -4  -9   6      331.64      314.30      9.15 o 
  -3  -9   6      431.71      462.26     10.71 o 
  -2  -9   6       80.62       80.73      5.59 o 
  -1  -9   6      395.72      380.48     14.69 o 
   0  -9   6      445.19      457.53     25.28 o 
   1  -9   6      134.82      123.81     16.71 o 
   2  -9   6       66.70       67.26     26.56 o 
   3  -9   6       48.86       44.55     16.28 o 
 -10  -8   6      227.78      243.33     27.85 o 
  -9  -8   6      118.07      137.52     19.71 o 
  -8  -8   6      366.08      361.14      9.90 o 
  -7  -8   6      826.35      804.31     19.95 o 
  -6  -8   6      428.42      416.96      8.53 o 
  -5  -8   6      480.01      460.28      9.27 o 
  -4  -8   6      340.89      359.93      8.31 o 
  -3  -8   6      637.68      620.88     15.96 o 
  -2  -8   6      532.87      496.56     11.60 o 
  -1  -8   6      532.19      554.82     16.41 o 
   0  -8   6       70.28       65.55     20.13 o 
   1  -8   6        9.12        6.85      8.57 o 
   2  -8   6       64.03       73.68     14.57 o 
   3  -8   6       75.83       75.40     27.42 o 
   4  -8   6       51.13       52.69     17.14 o 
 -10  -7   6        9.79       12.60      8.16 o 
  -9  -7   6       12.38       22.66      7.99 o 
  -8  -7   6      322.60      292.21      8.95 o 
  -7  -7   6        6.90        6.00      2.28 o 
  -6  -7   6       89.28       98.11      5.35 o 
  -5  -7   6      542.18      485.76      9.89 o 
  -4  -7   6        0.85        1.57      2.69 o 
  -3  -7   6      283.60      298.90      8.01 o 
  -2  -7   6      300.78      309.15      8.71 o 
  -1  -7   6        4.66        7.56      5.57 o 
   0  -7   6     1960.62     2040.05     59.98 o 
   1  -7   6     1183.04     1157.11     41.13 o 
   2  -7   6      113.55      112.24     14.99 o 
   3  -7   6       43.68       41.13     12.85 o 
   4  -7   6      139.33      140.09     20.56 o 
   5  -7   6       77.22       48.74     42.84 o 
 -11  -6   6        6.26        2.57     14.57 o 
 -10  -6   6       35.19       35.13     12.42 o 
  -9  -6   6       86.30       78.42      5.47 o 
  -8  -6   6      314.62      327.68     12.43 o 
  -7  -6   6      436.61      381.17     17.95 o 
  -6  -6   6       71.98       82.36      5.18 o 
  -5  -6   6      237.20      270.74      8.08 o 
  -4  -6   6      124.02      125.17      5.19 o 
  -3  -6   6        0.85        0.90      3.14 o 
  -2  -6   6      405.52      413.05      8.18 o 
  -1  -6   6      213.18      206.56      6.67 o 
   0  -6   6       76.99       77.11     10.71 o 
   1  -6   6      316.98      315.30     29.56 o 
   2  -6   6     1163.91     1133.55     39.84 o 
   3  -6   6      169.94      164.51     16.71 o 
   4  -6   6       27.69       34.70     12.42 o 
   5  -6   6       63.07       63.32      8.26 o 
   6  -6   6       10.65        2.26      4.90 o 
 -11  -5   6       18.11       22.71     12.85 o 
 -10  -5   6       24.02       19.02      3.98 o 
  -9  -5   6       27.63       39.50      5.37 o 
  -8  -5   6      305.97      292.83      7.14 o 
  -7  -5   6      282.09      264.48     11.07 o 
  -6  -5   6     1915.26     2026.58     52.45 o 
  -5  -5   6     1073.26     1076.86     20.76 o 
  -4  -5   6      109.98       95.51      5.70 o 
  -3  -5   6      318.88      328.57      6.78 o 
  -2  -5   6     1683.53     1708.51     23.62 o 
  -1  -5   6      288.07      305.05      6.81 o 
   0  -5   6     1370.89     1406.44     38.98 o 
   1  -5   6     1292.14     1224.37     37.27 o 
   2  -5   6      163.36      160.22     14.99 o 
   3  -5   6       10.73        9.00     13.71 o 
   4  -5   6      568.47      537.64     41.13 o 
   5  -5   6       64.61       79.05      9.85 o 
   6  -5   6       55.24       59.67      8.21 o 
   7  -5   6       54.42       47.16      8.64 o 
 -11  -4   6        4.70       14.99     12.42 o 
 -10  -4   6        1.76        3.80      3.37 o 
  -9  -4   6       59.86       76.10      4.61 o 
  -8  -4   6        6.75        3.38      2.61 o 
  -7  -4   6       62.02       72.86      4.09 o 
  -6  -4   6      172.34      173.35      9.89 o 
  -5  -4   6       85.57       73.09      4.22 o 
  -4  -4   6      190.42      218.87      6.27 o 
  -3  -4   6      406.48      368.17      7.92 o 
  -2  -4   6      431.63      463.59      7.53 o 
  -1  -4   6     2947.44     3417.81     43.38 o 
   0  -4   6      839.67      816.29     14.00 o 
   1  -4   6       17.21       19.28      6.85 o 
   2  -4   6      491.38      505.08     21.42 o 
   3  -4   6      102.29      107.53     13.28 o 
   4  -4   6      112.84      106.24     14.14 o 
   5  -4   6        8.13       14.60      6.58 o 
   6  -4   6       50.20       29.47     12.64 o 
   7  -4   6        8.98       12.18     10.03 o 
 -11  -3   6      230.10      248.91     10.94 o 
 -10  -3   6        6.86        7.51      3.45 o 
  -9  -3   6        6.43        2.40      3.09 o 
  -8  -3   6        2.37       -0.43      3.94 o 
  -7  -3   6      171.08      136.85      5.74 o 
  -6  -3   6     1994.57     1822.28    194.88 o 
  -5  -3   6      435.99      395.54      7.88 o 
  -4  -3   6       24.44       18.44      2.07 o 
  -3  -3   6      319.49      291.71      5.72 o 
  -2  -3   6      634.67      533.96     11.78 o 
  -1  -3   6      310.06      361.80      6.65 o 
   0  -3   6     2014.34     2198.10     30.71 o 
   1  -3   6      588.83      553.07     19.28 o 
   2  -3   6        1.52        2.14      5.14 o 
   3  -3   6     1307.01     1320.76     39.41 o 
   4  -3   6     2395.96     2480.98     46.70 o 
   5  -3   6       19.57       15.14      4.21 o 
   6  -3   6        0.92        3.18      4.08 o 
   7  -3   6       14.21        0.36      4.93 o 
   8  -3   6       15.39       22.21      7.33 o 
 -11  -2   6       80.93       82.91      6.95 o 
 -10  -2   6      191.14      185.11      9.25 o 
  -9  -2   6        1.70        1.51      3.27 o 
  -8  -2   6       14.62        8.84      3.03 o 
  -7  -2   6      695.85      650.45     12.72 o 
  -6  -2   6     1177.81     1220.55     35.55 o 
  -5  -2   6     6232.80     5951.40    160.16 o 
  -4  -2   6     5266.06     5572.81     75.69 o 
  -3  -2   6     2055.81     2104.14     23.62 o 
  -2  -2   6       66.54       44.50      1.96 o 
  -1  -2   6     1244.87     1338.49     19.06 o 
   0  -2   6     3553.56     3735.29     44.11 o 
   1  -2   6      209.17      189.78     15.85 o 
   2  -2   6     1393.79     1367.88     35.99 o 
   3  -2   6     2583.46     2695.97    100.89 o 
   4  -2   6      214.35      213.41      7.68 o 
   5  -2   6       69.34       90.87      6.00 o 
   6  -2   6      250.72      257.83     10.25 o 
   7  -2   6       80.66       93.41     10.89 o 
   8  -2   6       77.55      113.26     12.64 o 
 -11  -1   6       24.59       22.24      5.96 o 
 -10  -1   6       74.79       93.01      9.00 o 
  -9  -1   6      107.41      122.99      7.87 o 
  -8  -1   6       33.34       20.02      4.07 o 
  -7  -1   6        5.73       13.56      3.42 o 
  -6  -1   6       60.06       77.45      5.72 o 
  -5  -1   6      647.79      559.33     12.55 o 
  -4  -1   6      656.70      710.30     11.62 o 
  -3  -1   6      124.38      116.82      3.77 o 
  -2  -1   6      239.04      208.08      4.90 o 
  -1  -1   6      319.82      359.00     11.57 o 
   0  -1   6     2620.63     2839.87     61.69 o 
   1  -1   6     6375.71     7926.49    273.99 o 
   2  -1   6       73.90       97.24      4.71 o 
   3  -1   6      144.87      114.17      3.90 o 
   4  -1   6        6.36       17.30      3.07 o 
   5  -1   6       15.47       11.71      4.71 o 
   6  -1   6        3.46        0.08      2.92 o 
   7  -1   6       95.77      118.27      8.30 o 
   8  -1   6       41.91       37.00      7.20 o 
   9  -1   6       65.47       67.80      9.43 o 
 -11   0   6       59.21       70.93      9.31 o 
 -10   0   6      539.38      555.73     30.84 o 
  -9   0   6      104.88      121.73      7.64 o 
  -8   0   6        9.56       12.40      4.43 o 
  -7   0   6      489.87      458.03     11.87 o 
  -6   0   6      146.21      149.24      5.76 o 
  -5   0   6      233.26      191.27      5.65 o 
  -4   0   6      852.77      787.70     15.01 o 
  -3   0   6      437.72      441.74      8.39 o 
  -2   0   6      131.52      165.80      3.47 o 
  -1   0   6      265.67      227.94      3.49 o 
   0   0   6      402.08      464.82     18.42 o 
   1   0   6        3.35        3.43      3.43 o 
   2   0   6      609.21      619.52     11.35 o 
   3   0   6       37.85       27.79      2.57 o 
   4   0   6        1.90        7.41      3.64 o 
   5   0   6     1104.95     1183.87     23.44 o 
   6   0   6      447.76      430.04     14.23 o 
   7   0   6       67.49       59.86      6.49 o 
   8   0   6       69.69       94.63     10.92 o 
   9   0   6       10.84       21.52     10.50 o 
 -10   1   6       63.96       35.63     19.27 o 
  -9   1   6      158.57      188.11      9.76 o 
  -8   1   6      395.63      363.19     11.49 o 
  -7   1   6      173.27      172.19      7.37 o 
  -6   1   6      239.50      256.69      7.61 o 
  -5   1   6     1335.57     1279.95     21.33 o 
  -4   1   6      795.81      803.78     15.53 o 
  -3   1   6     1860.15     1855.53     23.75 o 
  -2   1   6     2366.22     2109.80     46.23 o 
  -1   1   6       32.10       36.53      7.00 o 
   0   1   6      849.58      827.54     10.37 o 
   1   1   6     3832.95     4023.97     86.11 o 
   2   1   6     1484.36     1567.52     34.27 o 
   3   1   6     1261.95     1213.59     26.78 o 
   4   1   6     2387.92     2418.33     38.04 o 
   5   1   6     1686.12     1725.36     28.28 o 
   6   1   6     1226.52     1154.69     45.62 o 
   7   1   6      576.34      583.99     21.21 o 
   8   1   6       46.35       53.80      7.28 o 
   9   1   6      100.91       96.07     16.28 o 
  10   1   6       19.99       26.13      7.41 o 
 -10   2   6       31.88       23.67      9.77 o 
  -9   2   6       85.26       76.64      8.06 o 
  -8   2   6       49.48       39.02      5.95 o 
  -7   2   6      767.23      720.06     23.14 o 
  -6   2   6        9.50       16.31      4.45 o 
  -5   2   6      264.10      235.27      8.80 o 
  -4   2   6       71.67       59.08     18.79 o 
  -3   2   6      754.51      713.51     12.72 o 
  -2   2   6     1388.94     1570.75     36.84 o 
  -1   2   6      484.65      487.29      9.21 o 
   0   2   6     1443.98     1367.76     40.48 o 
   1   2   6      436.92      497.51     11.78 o 
   2   2   6     1095.64     1243.12     16.45 o 
   3   2   6      104.94       89.33      2.85 o 
   4   2   6        1.18        2.70      2.56 o 
   5   2   6       94.94       94.74      6.04 o 
   6   2   6       45.62       50.38      4.91 o 
   7   2   6       37.16       29.86      4.83 o 
   8   2   6        1.29        2.73      4.28 o 
   9   2   6       81.21       90.81     12.85 o 
  10   2   6       23.32       33.79      7.55 o 
 -10   3   6       38.19       60.75     43.20 o 
  -9   3   6      115.12      155.46     10.60 o 
  -8   3   6      225.89      263.11     17.59 o 
  -7   3   6       64.19       66.09      7.42 o 
  -6   3   6       80.96       89.15      6.51 o 
  -5   3   6     1097.79     1132.98     25.08 o 
  -4   3   6      777.11      729.25     17.29 o 
  -3   3   6      170.08      194.26      8.08 o 
  -2   3   6     5464.01     5658.44    225.77 o 
  -1   3   6      989.48      967.84     15.28 o 
   0   3   6     1635.14     1607.04     29.77 o 
   1   3   6     1382.04     1183.95     24.63 o 
   2   3   6     1864.60     2253.55     32.63 o 
   3   3   6     2933.71     3071.02     46.84 o 
   4   3   6     5941.17     6088.76     68.89 o 
   5   3   6      551.61      500.71     14.12 o 
   6   3   6      596.29      575.62     17.35 o 
   7   3   6     1302.12     1275.27     31.49 o 
   8   3   6       11.69        9.13      4.38 o 
   9   3   6      102.97       90.36      9.53 o 
  10   3   6       37.92       34.33      7.11 o 
 -10   4   6      121.14      182.50     27.42 o 
  -9   4   6      157.03      198.80     14.01 o 
  -8   4   6       86.28       74.70      8.53 o 
  -7   4   6      257.74      320.07     12.61 o 
  -6   4   6        5.66        9.78      5.29 o 
  -5   4   6       35.22       25.97      6.94 o 
  -4   4   6      975.42      976.77     19.38 o 
  -3   4   6     2003.06     1964.76     39.20 o 
  -2   4   6     1622.29     1684.97     34.27 o 
  -1   4   6     3027.78     3048.65     85.68 o 
   0   4   6     1580.17     1400.76     54.41 o 
   1   4   6     1750.41     1672.62     25.92 o 
   2   4   6     2223.98     2390.36     59.98 o 
   3   4   6     4110.84     4249.27     66.31 o 
   4   4   6     5338.29     5516.65     72.45 o 
   5   4   6      514.65      549.67     10.00 o 
   6   4   6     1674.20     1533.65     30.69 o 
   7   4   6      974.75      978.88     52.91 o 
   8   4   6      457.08      475.33     15.64 o 
   9   4   6      351.23      330.04     17.67 o 
  10   4   6      131.15      148.12     11.46 o 
  11   4   6       12.44       15.10      7.71 o 
  -9   5   6        0.07        1.63      6.89 o 
  -8   5   6        9.86        8.77     10.92 o 
  -6   5   6      240.59      259.61     28.27 o 
  -5   5   6      653.17      676.84     18.33 o 
  -4   5   6       98.61      116.81      7.88 o 
  -3   5   6       53.27       50.55      5.45 o 
  -2   5   6       20.34       45.51      4.54 o 
  -1   5   6     5727.33     6341.60    127.45 o 
   0   5   6       71.39       68.99      5.14 o 
   1   5   6        8.06        7.50      2.12 o 
   2   5   6      311.39      300.91      6.04 o 
   3   5   6      148.91      142.25      3.72 o 
   4   5   6       35.30       60.51      3.47 o 
   5   5   6     1048.69     1072.21     15.64 o 
   6   5   6      185.18      182.67      4.59 o 
   7   5   6        3.04        6.85      2.25 o 
   8   5   6      101.97       82.68      4.62 o 
   9   5   6      142.23      136.51      9.98 o 
  10   5   6       28.21       12.29     12.85 o 
  11   5   6       50.57       28.17     10.93 o 
  -9   6   6       96.05      140.05     16.81 o 
  -8   6   6       96.43       39.07     51.84 o 
  -7   6   6      727.85      763.91     24.92 o 
  -6   6   6      400.49      483.70     26.56 o 
  -5   6   6      938.21      856.38     25.70 o 
  -4   6   6     1722.61     1642.96     72.61 o 
  -3   6   6     1550.26     1556.78     29.20 o 
  -2   6   6      770.62      768.66     15.60 o 
  -1   6   6     1252.85     1161.54     36.20 o 
   0   6   6      626.22      626.77     11.64 o 
   1   6   6      378.17      354.56      8.08 o 
   2   6   6      243.44      235.53      5.36 o 
   3   6   6       24.07       14.69      3.10 o 
   4   6   6     2224.27     2580.52     39.51 o 
   5   6   6       68.88       77.90      4.03 o 
   6   6   6      318.88      348.38      6.91 o 
   7   6   6       92.51       99.66      3.85 o 
   8   6   6      583.03      624.56     13.62 o 
   9   6   6      281.40      278.89      9.03 o 
  10   6   6        2.81        4.15      3.11 o 
  11   6   6        8.20        8.81      4.25 o 
  -8   7   6      205.40       -1.29     10.71 o 
  -7   7   6      217.08      272.46     22.71 o 
  -6   7   6      112.23      119.43     11.46 o 
  -5   7   6      341.76      348.64     25.06 o 
  -4   7   6        2.87        6.55      5.04 o 
  -3   7   6      500.34      487.18     24.85 o 
  -2   7   6     1023.59      988.60     19.99 o 
  -1   7   6     1083.99     1025.45     18.78 o 
   0   7   6       94.58       88.88      6.02 o 
   1   7   6     1647.48     1605.36     24.23 o 
   2   7   6     1042.67      915.92     15.12 o 
   3   7   6     1990.61     1739.56     25.18 o 
   4   7   6      490.67      466.23      7.61 o 
   5   7   6      922.96      968.76     16.83 o 
   6   7   6      325.49      259.06      4.98 o 
   7   7   6      208.87      213.52      6.42 o 
   8   7   6      961.32      981.37     16.23 o 
   9   7   6      760.77      689.04     19.85 o 
  10   7   6       45.60       61.77      3.85 o 
  11   7   6       36.83       49.69     12.85 o 
  -8   8   6        4.70        4.20      7.20 o 
  -7   8   6       52.78       71.97     16.71 o 
  -6   8   6       57.36      149.94     17.99 o 
  -5   8   6       57.64       64.69     14.14 o 
  -4   8   6      119.17      106.06     13.49 o 
  -3   8   6        1.51        2.57      4.21 o 
  -2   8   6      216.16      208.83     13.07 o 
  -1   8   6      122.36      112.04      9.21 o 
   0   8   6     1838.39     1982.61     34.99 o 
   1   8   6     5525.62     6044.71    101.67 o 
   2   8   6      197.67      221.91      5.90 o 
   3   8   6      332.45      364.28     11.14 o 
   4   8   6      217.23      276.44     12.90 o 
   5   8   6       82.58       71.16      8.57 o 
   6   8   6       40.29       21.91      4.73 o 
   7   8   6       21.10        9.96      1.75 o 
   8   8   6       40.02       27.26      2.07 o 
   9   8   6       76.85       75.56      4.48 o 
  10   8   6       37.09       53.12     14.57 o 
  11   8   6        7.39       14.38      8.08 o 
  -7   9   6      114.91      140.09     23.13 o 
  -6   9   6       27.76       -0.43      7.71 o 
  -4   9   6      706.51      730.00     32.99 o 
  -3   9   6      630.76      648.81     22.43 o 
  -2   9   6     2330.01     2243.70     42.08 o 
  -1   9   6      406.20      411.01     12.11 o 
   0   9   6       36.47       44.23      5.15 o 
   1   9   6      473.88      425.23     13.92 o 
   2   9   6      407.84      401.05      8.63 o 
   3   9   6      388.25      382.55      8.48 o 
   4   9   6      927.11      920.83     12.59 o 
   5   9   6       28.09       43.12      5.36 o 
   6   9   6        2.30        6.35      1.74 o 
   7   9   6      815.37      768.53     15.15 o 
   8   9   6       63.09       84.97      3.80 o 
   9   9   6       41.02       27.40      3.13 o 
  10   9   6      257.51      266.89     23.56 o 
  11   9   6       19.36       41.55     26.56 o 
  -6  10   6      128.31      173.93     24.42 o 
  -5  10   6      311.61      320.02     26.13 o 
  -3  10   6       68.03       74.11     13.71 o 
  -2  10   6       24.22       26.13      9.42 o 
  -1  10   6       30.13       29.11      5.90 o 
   0  10   6     2256.88     2140.16    127.66 o 
   1  10   6     1175.09     1121.88     53.76 o 
   2  10   6      101.57       92.95      4.99 o 
   3  10   6      630.59      579.35     19.49 o 
   4  10   6      772.66      757.13     33.42 o 
   5  10   6       52.73       46.03      2.36 o 
   6  10   6      143.34      128.43      6.58 o 
   7  10   6       55.64       83.97     18.42 o 
   8  10   6       71.15       66.83     12.00 o 
   9  10   6      219.60      240.76     19.28 o 
  10  10   6      558.60      611.76     47.98 o 
  11  10   6      117.73      122.09     21.85 o 
  -5  11   6        4.13        6.00     11.57 o 
  -3  11   6       14.69       18.42     10.71 o 
  -2  11   6      155.33      158.94     16.71 o 
  -1  11   6      198.73      197.37     10.89 o 
   0  11   6       34.42       31.82      5.60 o 
   1  11   6      229.24      230.47     31.06 o 
   2  11   6      274.14      285.15     10.14 o 
   3  11   6      718.35      688.02     52.05 o 
   4  11   6      102.08       96.02      4.07 o 
   5  11   6       52.53       52.30      2.51 o 
   6  11   6       61.77       55.77      2.10 o 
   7  11   6       11.58       14.99      8.57 o 
   8  11   6      188.05      167.50     16.71 o 
   9  11   6       15.56       16.71     16.71 o 
  10  11   6       33.89       19.71     12.42 o 
  11  11   6      169.68      164.51     23.99 o 
  -4  12   6       44.19       48.84     15.85 o 
  -2  12   6     1014.88     1004.60     39.84 o 
  -1  12   6      893.62      906.63     42.41 o 
   0  12   6      264.73      295.01     11.96 o 
   1  12   6        5.18        2.63      3.21 o 
   2  12   6       26.30       23.08      4.24 o 
   3  12   6      137.18      137.52      7.50 o 
   4  12   6      397.42      381.47     28.70 o 
   5  12   6       15.74       19.18      2.18 o 
   6  12   6       10.46        7.25      2.57 o 
   7  12   6        5.98        3.00      7.71 o 
   8  12   6        3.76        1.29      7.28 o 
   9  12   6       79.00       71.54     15.42 o 
  10  12   6       25.49       43.70     14.57 o 
  -2  13   6       78.62       88.68     15.42 o 
  -1  13   6      155.63      157.65     17.56 o 
   0  13   6        4.17       10.50      5.45 o 
   1  13   6        6.33       12.22      6.00 o 
   2  13   6      581.32      569.78    104.96 o 
   3  13   6      195.85      192.55     15.85 o 
   4  13   6       26.02       36.16      4.28 o 
   5  13   6      762.67      768.56     25.75 o 
   6  13   6        3.14        4.20      3.86 o 
   7  13   6      172.74      136.23     17.56 o 
   8  13   6      162.18      174.36     19.71 o 
   9  13   6      202.20      225.34     35.99 o 
  10  13   6       49.89       54.84     16.71 o 
  -3  14   6        6.09        9.42     12.42 o 
  -2  14   6       23.07       20.13     12.42 o 
  -1  14   6      425.99      462.67     28.70 o 
   0  14   6       10.57        8.27      8.57 o 
   1  14   6       92.77      115.24     12.00 o 
   2  14   6       13.53        9.04      5.18 o 
   3  14   6        6.80       13.57      4.60 o 
   4  14   6      130.79      148.46      9.42 o 
   5  14   6       80.32       59.20      3.24 o 
   6  14   6        1.26        2.57      8.14 o 
   7  14   6       25.54       11.57     10.71 o 
   8  14   6        1.68       -6.43     10.28 o 
   9  14   6        1.87        5.14     10.71 o 
  -1  15   6       83.41       32.25     34.06 o 
   0  15   6      144.16      129.54     11.77 o 
   1  15   6      148.03      153.37     14.57 o 
   2  15   6      164.77      187.48     28.70 o 
   3  15   6       14.88       17.46      5.32 o 
   4  15   6        2.26        6.21      3.03 o 
   5  15   6      203.97      209.51     14.33 o 
   6  15   6      113.14      121.24     18.85 o 
   7  15   6       62.71       63.40     26.56 o 
   8  15   6       79.94      118.24     19.71 o 
   9  15   6       19.33       16.28     13.71 o 
   0  16   6      340.04      328.06     25.06 o 
   1  16   6      395.26      383.78     56.76 o 
   2  16   6       41.72       42.82      7.31 o 
   3  16   6       69.60       74.60     10.28 o 
   4  16   6      168.38      177.85     20.56 o 
   5  16   6       14.62        5.57     10.71 o 
   6  16   6      138.03      145.23     21.42 o 
   7  16   6      226.20      272.46     27.42 o 
   8  16   6        2.44       -3.00     17.56 o 
   3  17   6       13.93       13.13      6.05 o 
   5  17   6        1.07        3.43     10.71 o 
  -6 -11   7       10.96        0.43      5.57 o 
  -5 -11   7       17.15       16.65      6.10 o 
  -4 -11   7       18.77       11.14      5.12 o 
  -3 -11   7       71.96       42.35     37.06 o 
  -2 -11   7       79.96       79.80     11.73 o 
  -8 -10   7       46.02       60.83     14.14 o 
  -7 -10   7      122.51      170.08     16.28 o 
  -6 -10   7       10.78       14.60      4.07 o 
  -5 -10   7        5.19        4.30      3.78 o 
  -4 -10   7       63.55       81.01      7.38 o 
  -3 -10   7       89.97       88.09      6.61 o 
  -2 -10   7      141.12      145.23      8.18 o 
  -1 -10   7      172.46      187.90     12.55 o 
   0 -10   7      126.39      115.24     17.56 o 
  -9  -9   7      221.88      232.19     23.56 o 
  -8  -9   7      586.66      653.31     32.13 o 
  -7  -9   7       79.20       82.50      5.26 o 
  -6  -9   7      140.44      126.64      9.15 o 
  -5  -9   7      168.37      200.69      9.80 o 
  -4  -9   7       86.14       95.85      6.45 o 
  -3  -9   7      202.98      197.23      7.43 o 
  -2  -9   7      211.40      240.31      9.24 o 
  -1  -9   7      325.72      291.97     12.07 o 
   0  -9   7      346.55      334.79     11.52 o 
   1  -9   7      192.63      183.78     20.13 o 
   2  -9   7       56.72       53.12     15.85 o 
  -9  -8   7        2.98       11.14     11.14 o 
  -8  -8   7       76.27      101.96     15.85 o 
  -7  -8   7        2.51        5.63      2.80 o 
  -6  -8   7        6.85        5.62      4.25 o 
  -5  -8   7      153.89      134.07      7.28 o 
  -4  -8   7       36.78       27.01      4.97 o 
  -3  -8   7      220.68      221.68      8.20 o 
  -2  -8   7       93.38      106.62      5.61 o 
  -1  -8   7       17.40       23.77      4.25 o 
   0  -8   7       24.11       26.15      4.63 o 
   1  -8   7      282.59      263.89     21.42 o 
   2  -8   7       49.83       40.70     14.14 o 
   3  -8   7       45.01       37.27     15.42 o 
 -10  -7   7       24.54       27.42     12.00 o 
  -9  -7   7      437.49      486.28     70.26 o 
  -8  -7   7      209.90      221.05      8.81 o 
  -7  -7   7       12.72       18.97      3.37 o 
  -6  -7   7      733.51      684.02     14.55 o 
  -5  -7   7      382.49      377.42     10.42 o 
  -4  -7   7        1.99        2.98      3.43 o 
  -3  -7   7      182.49      181.66      6.17 o 
  -2  -7   7      138.60      159.80      6.99 o 
  -1  -7   7       40.57       41.22      4.03 o 
   0  -7   7      887.66      867.68     17.89 o 
   1  -7   7      512.99      541.50     28.27 o 
   2  -7   7       54.54       59.12     14.14 o 
   3  -7   7       47.52       40.27     14.14 o 
   4  -7   7       46.73       53.55     16.71 o 
 -10  -6   7       45.58       47.98     13.71 o 
  -9  -6   7      578.29      550.05     22.71 o 
  -8  -6   7       16.94       27.88      5.37 o 
  -7  -6   7      430.01      440.52     19.22 o 
  -6  -6   7      573.55      593.29     13.89 o 
  -5  -6   7       10.93       14.52      2.95 o 
  -4  -6   7      173.01      170.37      6.49 o 
  -3  -6   7      161.40      174.77      5.65 o 
  -2  -6   7        9.45       14.33      2.70 o 
  -1  -6   7      212.73      228.41      8.06 o 
   0  -6   7     1044.46     1009.87     22.75 o 
   1  -6   7      804.47      786.97     31.27 o 
   2  -6   7      302.82      302.45     22.28 o 
   3  -6   7      161.06      156.37     17.99 o 
   4  -6   7       26.20       29.99     13.28 o 
   5  -6   7       66.20       22.18     25.28 o 
 -10  -5   7       61.50       61.83      5.85 o 
  -9  -5   7      119.63      135.10      6.30 o 
  -8  -5   7       54.71       45.92      4.07 o 
  -7  -5   7       14.65       13.10      3.29 o 
  -6  -5   7       12.73        6.93      2.71 o 
  -5  -5   7        1.48        8.02      3.43 o 
  -4  -5   7       41.54       32.76      4.51 o 
  -3  -5   7      229.04      217.02      6.18 o 
  -2  -5   7       67.10       72.20      3.71 o 
  -1  -5   7      955.18      932.63     14.79 o 
   0  -5   7      188.60      190.99      5.52 o 
   1  -5   7      166.94      190.64     14.99 o 
   2  -5   7      131.65      107.96     13.71 o 
   3  -5   7      154.71      127.66     16.71 o 
   4  -5   7        6.40        8.19      4.25 o 
   5  -5   7       25.31       26.56      5.78 o 
   6  -5   7       11.25       15.99      5.82 o 
 -10  -4   7       70.70       81.65      6.55 o 
  -9  -4   7       46.98       40.82      4.16 o 
  -8  -4   7        1.99        2.61      2.90 o 
  -7  -4   7      336.88      359.76     10.38 o 
  -6  -4   7      140.06      111.72      4.29 o 
  -5  -4   7      161.68      145.02      5.25 o 
  -4  -4   7      423.96      476.43     11.97 o 
  -3  -4   7      190.13      166.48      5.54 o 
  -2  -4   7       54.45       50.91      4.13 o 
  -1  -4   7      596.18      626.57     10.49 o 
   0  -4   7      649.23      609.99      9.22 o 
   1  -4   7      207.86      236.91     23.13 o 
   2  -4   7     1442.63     1406.87     55.69 o 
   3  -4   7     2412.57     2285.09     82.25 o 
   4  -4   7      162.76      167.20     12.21 o 
   5  -4   7      111.22      135.39     11.99 o 
   6  -4   7      151.04      151.79     12.76 o 
   7  -4   7        2.02        5.57      5.36 o 
 -11  -3   7       76.16       85.64      8.05 o 
 -10  -3   7       23.20       31.07      4.74 o 
  -9  -3   7       49.81       61.59      5.79 o 
  -8  -3   7      558.36      612.24     22.50 o 
  -7  -3   7      162.11      162.62      7.94 o 
  -6  -3   7       16.32       23.46      3.14 o 
  -5  -3   7      385.47      461.94     14.65 o 
  -4  -3   7      596.91      554.33     10.65 o 
  -3  -3   7      323.05      295.41      8.60 o 
  -2  -3   7      544.75      573.16     11.21 o 
  -1  -3   7      331.94      255.34     12.12 o 
   0  -3   7      262.40      259.30      5.30 o 
   1  -3   7      723.08      756.98     25.28 o 
   2  -3   7      190.66      182.50     20.99 o 
   3  -3   7      297.01      289.61     15.85 o 
   4  -3   7      683.36      719.62     15.54 o 
   5  -3   7      112.62      110.90      6.59 o 
   6  -3   7        9.24        7.66      4.25 o 
   7  -3   7       38.47       39.45      6.86 o 
 -11  -2   7       67.85       72.45     13.85 o 
 -10  -2   7       24.77       29.51      5.78 o 
  -9  -2   7       18.59       16.64      4.78 o 
  -8  -2   7       24.62       17.23      3.68 o 
  -7  -2   7       16.19       28.58      4.33 o 
  -6  -2   7      841.13      758.21     13.50 o 
  -5  -2   7       47.21       39.63      3.84 o 
  -4  -2   7      368.70      340.95      7.96 o 
  -3  -2   7      337.39      298.16      6.68 o 
  -2  -2   7       23.66       22.21      3.29 o 
  -1  -2   7      531.26      540.72      9.78 o 
   0  -2   7       12.15        7.53      1.21 o 
   1  -2   7        0.06       -1.29      3.03 o 
   2  -2   7        0.04        1.29      1.59 o 
   3  -2   7      340.16      353.86      9.20 o 
   4  -2   7      273.62      286.50     14.14 o 
   5  -2   7      115.22       91.85      5.85 o 
   6  -2   7      101.87      132.29     11.57 o 
   7  -2   7       62.63       71.52     13.28 o 
   8  -2   7        1.63        8.06      5.32 o 
 -11  -1   7      149.89      147.37     13.71 o 
 -10  -1   7      162.02      195.67      9.92 o 
  -9  -1   7      149.34      118.43      8.83 o 
  -8  -1   7     1409.70     1409.42     28.37 o 
  -7  -1   7       96.64      121.86      5.81 o 
  -6  -1   7     1018.51      951.85     20.99 o 
  -5  -1   7     2766.69     2747.52     81.73 o 
  -4  -1   7      233.03      209.43      7.05 o 
  -3  -1   7     1869.03     1688.29     30.49 o 
  -2  -1   7     1962.75     2033.43     39.64 o 
  -1  -1   7       17.86       19.28      8.14 o 
   0  -1   7     2147.49     2268.81     51.84 o 
   1  -1   7     1378.85     1460.95     41.13 o 
   2  -1   7      168.87      148.81      5.14 o 
   3  -1   7      194.81      182.62      4.41 o 
   4  -1   7     3144.31     3321.49     53.94 o 
   5  -1   7     1110.70     1046.66     34.91 o 
   6  -1   7      128.72      149.08     15.85 o 
   7  -1   7       68.99       92.16      7.54 o 
   8  -1   7       39.90       32.64      9.21 o 
 -10   0   7       95.83       93.82      7.93 o 
  -9   0   7      431.46      453.43     12.98 o 
  -8   0   7       34.68       22.76      5.09 o 
  -7   0   7      148.62      131.72      6.37 o 
  -6   0   7      677.78      648.43     13.06 o 
  -5   0   7      341.61      343.24      7.49 o 
  -4   0   7      903.55      832.57     13.27 o 
  -3   0   7      944.05      891.57     16.27 o 
  -2   0   7      288.76      314.38      5.34 o 
  -1   0   7      505.38      438.36      8.05 o 
   0   0   7     1185.68     1082.14     26.56 o 
   1   0   7      191.55      276.75     12.00 o 
   2   0   7     1124.26     1033.18     21.81 o 
   3   0   7     1577.40     1672.73     23.53 o 
   4   0   7        9.65        8.30      4.28 o 
   5   0   7      432.82      364.86     11.73 o 
   6   0   7      446.31      520.73     16.15 o 
   7   0   7       43.25       42.96      6.43 o 
   8   0   7       53.92       56.03     12.00 o 
   9   0   7        3.20        5.17      8.37 o 
 -10   1   7        1.19        4.65      5.24 o 
  -9   1   7       38.00       42.48      7.98 o 
  -8   1   7      525.37      493.21     12.92 o 
  -7   1   7       19.02       30.18      5.34 o 
  -6   1   7       20.73       20.16      3.84 o 
  -5   1   7       88.10       86.37      5.45 o 
  -4   1   7        0.74        1.29      2.54 o 
  -3   1   7       62.31       91.19      4.07 o 
  -2   1   7      146.40      154.48      5.14 o 
  -1   1   7      322.63      269.84      4.19 o 
   0   1   7        6.11        3.30      0.68 o 
   1   1   7      870.75     1024.74     25.28 o 
   2   1   7      704.14      742.42     20.56 o 
   3   1   7        3.83       10.78      1.21 o 
   4   1   7      111.46       83.32      6.21 o 
   5   1   7     1398.23     1442.23     24.36 o 
   6   1   7      362.13      408.58     21.42 o 
   7   1   7        8.76       11.38      5.60 o 
   8   1   7        3.56        1.71      3.63 o 
   9   1   7        0.17        2.57      5.36 o 
 -10   2   7       94.21      109.68     34.94 o 
  -9   2   7      611.42      608.96     23.98 o 
  -8   2   7      147.19      140.77      8.62 o 
  -7   2   7      610.41      637.96     18.21 o 
  -6   2   7     1117.77     1101.21     19.14 o 
  -5   2   7       12.66       21.81      6.08 o 
  -4   2   7      307.93      322.95      7.99 o 
  -3   2   7      194.39      106.00     10.28 o 
  -2   2   7     1306.21     1490.44     46.48 o 
  -1   2   7     1686.49     1569.52     54.19 o 
   0   2   7     2506.84     2429.90     65.12 o 
   1   2   7        2.73        0.81      1.93 o 
   2   2   7      444.69      368.48     22.49 o 
   3   2   7     1354.82     1346.20     23.16 o 
   4   2   7        7.27       10.75      2.64 o 
   5   2   7      152.08      129.80      8.16 o 
   6   2   7     2838.91     2748.62     47.87 o 
   7   2   7      213.29      227.75     13.39 o 
   8   2   7        0.64       -0.90      4.38 o 
   9   2   7       46.10       45.49      7.20 o 
  10   2   7       17.28       35.40      7.72 o 
 -10   3   7      196.23      262.59     13.99 o 
  -9   3   7        0.68       -5.57      5.57 o 
  -8   3   7      281.15      261.83     13.67 o 
  -7   3   7      180.07      209.46      9.38 o 
  -6   3   7        1.60        3.38      3.81 o 
  -5   3   7      279.52      253.56     72.71 o 
  -4   3   7     1337.18     1327.17     25.06 o 
  -3   3   7      238.98      197.87      7.11 o 
  -2   3   7       25.87       17.69      4.08 o 
  -1   3   7     7869.36     7839.24    246.76 o 
   0   3   7      655.04      640.95     24.85 o 
   1   3   7      388.33      373.13      8.57 o 
   2   3   7      101.32       43.02      2.84 o 
   3   3   7     3093.40     3546.45     51.62 o 
   4   3   7      230.20      225.56      5.20 o 
   5   3   7     2429.09     1834.64    526.89 o 
   6   3   7      177.64      195.05     12.00 o 
   7   3   7      472.61      487.17     15.24 o 
   8   3   7       49.89       63.48      7.28 o 
   9   3   7       24.74       39.34      6.58 o 
  10   3   7       26.47       13.03      7.37 o 
  -9   4   7       49.23       32.10     15.96 o 
  -8   4   7      137.26      152.32     12.07 o 
  -7   4   7        4.10       15.33      5.26 o 
  -6   4   7      817.03      856.15     21.66 o 
  -5   4   7        8.39        0.72      5.85 o 
  -4   4   7        1.96       -0.13      3.47 o 
  -3   4   7      450.86      450.20     11.33 o 
  -2   4   7       90.95       89.33      5.29 o 
  -1   4   7      521.19      533.34     10.89 o 
   0   4   7      684.86      661.87     21.63 o 
   1   4   7      627.34      666.04     17.99 o 
   2   4   7      115.74      106.55      2.96 o 
   3   4   7      387.18      372.23      7.62 o 
   4   4   7      532.02      633.45      9.45 o 
   5   4   7        5.44        8.94      1.96 o 
   6   4   7        8.53       12.37      2.54 o 
   7   4   7      917.18      805.11     63.38 o 
   8   4   7       54.68       65.53      6.20 o 
   9   4   7       67.27       78.43      7.42 o 
  10   4   7        8.89        4.07      4.85 o 
  -9   5   7        7.22       -2.52      6.69 o 
  -8   5   7      436.37      483.49     23.99 o 
  -7   5   7      418.41      376.97     48.17 o 
  -6   5   7      510.59      483.37     22.71 o 
  -5   5   7     1014.71     1074.20     27.89 o 
  -4   5   7     1019.11      959.45     20.57 o 
  -3   5   7      310.29      291.49     10.50 o 
  -2   5   7      596.93      575.21     14.33 o 
  -1   5   7     1037.81      872.41     15.64 o 
   0   5   7      354.04      286.42      8.32 o 
   1   5   7      765.61      764.64     31.49 o 
   2   5   7     1960.99     1784.52     34.06 o 
   3   5   7      174.41      136.03      4.94 o 
   4   5   7      605.01      686.16     11.80 o 
   5   5   7      817.90      721.79     11.45 o 
   6   5   7      185.44      192.68      5.30 o 
   7   5   7      133.57      135.94      5.44 o 
   8   5   7      196.39      167.59      6.29 o 
   9   5   7       39.13       38.35      4.53 o 
  10   5   7       68.39       40.87     14.60 o 
  -9   6   7      269.14      312.28     21.84 o 
  -8   6   7      143.45      213.97     17.67 o 
  -7   6   7       53.73       28.25     33.63 o 
  -6   6   7      327.58      334.24     15.44 o 
  -5   6   7      389.52      439.72     16.20 o 
  -4   6   7      625.65      639.43     29.99 o 
  -3   6   7      524.48      514.47     13.76 o 
  -2   6   7     1378.92     1334.27     29.56 o 
  -1   6   7        4.80        1.88      4.71 o 
   0   6   7      139.84      110.59      5.14 o 
   1   6   7     1143.47     1117.10     17.40 o 
   2   6   7      694.02      662.18     14.35 o 
   3   6   7       49.89       62.25      2.80 o 
   4   6   7       65.18       53.92      3.47 o 
   5   6   7       13.85        8.83      2.66 o 
   6   6   7      591.05      671.96     11.26 o 
   7   6   7     1278.46     1302.95     23.47 o 
   8   6   7     1297.03     1212.81     19.42 o 
   9   6   7      251.25      265.31     10.76 o 
  10   6   7       78.97       82.56      5.76 o 
  11   6   7       21.58       18.58      4.61 o 
  -8   7   7       72.71       73.20     14.03 o 
  -7   7   7       21.48       15.81     23.56 o 
  -6   7   7       32.32       18.62     23.78 o 
  -5   7   7      751.90      755.74     22.26 o 
  -4   7   7      214.34      236.75     12.24 o 
  -3   7   7      204.47      198.40     10.14 o 
  -2   7   7      360.35      348.03     11.05 o 
  -1   7   7       81.05       75.87      5.73 o 
   0   7   7        0.43       -2.56      2.56 o 
   1   7   7        1.66        4.71      2.42 o 
   2   7   7        2.05        3.64      2.12 o 
   3   7   7      127.71      133.59      5.23 o 
   4   7   7        4.97       23.39      2.98 o 
   5   7   7       14.45       14.26      2.85 o 
   6   7   7      100.56      133.24      6.76 o 
   7   7   7       51.99       78.49      4.72 o 
   8   7   7       95.83       98.09      4.37 o 
   9   7   7      260.90      289.96      8.52 o 
  10   7   7        4.73        7.04      3.00 o 
  11   7   7        0.06        9.00      9.00 o 
  -8   8   7        5.50       14.57     14.57 o 
  -6   8   7      346.37      365.85     27.42 o 
  -5   8   7      309.53      296.88     22.28 o 
  -4   8   7      743.30      759.35     21.92 o 
  -3   8   7       10.30       15.69      5.90 o 
  -2   8   7       15.97       18.13      5.29 o 
  -1   8   7      530.66      526.43     13.32 o 
   0   8   7      474.83      395.83     10.29 o 
   1   8   7      572.00      560.83     13.38 o 
   2   8   7     1045.08      933.92     32.34 o 
   3   8   7      274.78      236.47      6.61 o 
   4   8   7       65.89       59.50      4.05 o 
   5   8   7       19.51        9.93      3.47 o 
   6   8   7      421.62      458.02      7.22 o 
   7   8   7       14.34       14.76      2.52 o 
   8   8   7      135.24      105.23      5.59 o 
   9   8   7       39.21       62.81      4.23 o 
  10   8   7        5.07        3.65      2.47 o 
  11   8   7        3.17        7.28     12.42 o 
  -4   9   7      617.46      596.92     38.98 o 
  -3   9   7      567.40      662.73    110.96 o 
  -2   9   7      148.94      147.58      9.54 o 
  -1   9   7      882.56      917.38     26.80 o 
   0   9   7      153.52      148.93      7.27 o 
   1   9   7        6.71        7.14      3.17 o 
   2   9   7     1176.73     1146.28     21.04 o 
   3   9   7      238.00      244.00      8.78 o 
   4   9   7       10.91        4.65      2.41 o 
   5   9   7      801.83      764.74     13.79 o 
   6   9   7      265.54      310.43      7.31 o 
   7   9   7       20.55       13.80      2.16 o 
   8   9   7      235.84      229.76      7.91 o 
   9   9   7      892.20      864.12     25.76 o 
  10   9   7      296.34      278.03     35.99 o 
  11   9   7       27.65       50.98     17.56 o 
  -6  10   7       77.24        0.00      8.14 o 
  -5  10   7       17.92       -0.86      7.28 o 
  -4  10   7        9.57        4.28      9.21 o 
  -3  10   7      434.76      400.14     23.56 o 
  -2  10   7      182.87      178.38     10.73 o 
  -1  10   7        4.32        6.61      4.69 o 
   0  10   7      207.37      195.35      8.93 o 
   1  10   7       83.86       65.98      5.45 o 
   2  10   7       37.44       43.20      7.50 o 
   3  10   7      392.53      388.28      9.78 o 
   4  10   7        2.78        7.28      2.26 o 
   5  10   7      187.18      168.36      4.34 o 
   6  10   7      995.43     1003.36     63.62 o 
   7  10   7        8.95        3.63      1.40 o 
   8  10   7        3.89        8.10      2.94 o 
   9  10   7       15.60       16.71     15.85 o 
  10  10   7      260.09      223.20     22.28 o 
  11  10   7       32.21       23.99     14.57 o 
  -5  11   7       85.56       35.98     47.98 o 
  -4  11   7      304.27      314.02     23.56 o 
  -3  11   7      869.05      852.24     25.53 o 
  -2  11   7      769.21      791.68     32.13 o 
  -1  11   7      898.86      914.56     52.69 o 
   0  11   7      659.08      642.17     59.98 o 
   1  11   7      560.60      554.20     28.49 o 
   2  11   7     1470.23     1435.23     68.97 o 
   3  11   7      711.39      736.01     22.06 o 
   4  11   7      218.93      231.91     13.49 o 
   5  11   7      724.94      671.91     21.26 o 
   6  11   7       13.67        9.56      3.13 o 
   7  11   7        5.02        5.07      1.02 o 
   8  11   7      129.89      163.65     16.28 o 
   9  11   7       24.93       48.41     12.42 o 
  10  11   7        6.83        0.00      6.43 o 
  -5  12   7       64.73      257.90     29.56 o 
  -4  12   7       56.04        2.14     10.28 o 
  -3  12   7       27.34       69.43     66.19 o 
  -2  12   7      811.40      827.24     36.41 o 
  -1  12   7      156.92      180.29     11.80 o 
   0  12   7       11.01        1.58      4.38 o 
   1  12   7      381.16      379.67     31.49 o 
   2  12   7        2.20       -1.18      3.31 o 
   3  12   7       23.91       23.26      3.47 o 
   4  12   7      772.49      755.96     65.33 o 
   5  12   7      389.72      364.11     22.73 o 
   6  12   7       32.08       36.85      4.28 o 
   7  12   7      292.27      279.75     19.71 o 
   8  12   7      269.16      287.46     21.42 o 
   9  12   7       16.24       23.99     12.00 o 
  10  12   7      136.49      126.81     18.85 o 
  -4  13   7       34.42       38.56     16.71 o 
  -3  13   7       47.11       -3.00     10.28 o 
  -2  13   7        4.34        3.43      8.57 o 
   0  13   7      330.75      336.48     43.70 o 
   1  13   7      139.88      132.59     19.28 o 
   2  13   7       69.87       81.28     10.71 o 
   3  13   7       11.18        8.57      4.28 o 
   4  13   7       49.02       52.22      4.91 o 
   5  13   7        5.69        3.10      2.80 o 
   6  13   7      440.19      385.60     48.62 o 
   7  13   7        0.81        3.00      8.14 o 
   8  13   7      162.15      168.36     19.28 o 
   9  13   7       19.94       12.42     17.99 o 
  10  13   7       22.99       18.85     13.28 o 
  -2  14   7      250.18      237.76     22.71 o 
   0  14   7      286.41      312.19     43.05 o 
   1  14   7      140.84      168.36     14.14 o 
   2  14   7       32.11       28.04      7.07 o 
   3  14   7       71.62       87.57      7.07 o 
   4  14   7      381.04      388.72     45.20 o 
   5  14   7      133.51      118.14      7.70 o 
   6  14   7        6.47       10.56      5.14 o 
   7  14   7        3.82      -10.71     10.71 o 
   8  14   7       92.09       77.54     16.28 o 
   9  14   7       98.06      115.67     18.85 o 
   0  15   7      150.79      171.08     12.76 o 
   1  15   7       13.65       12.42      7.71 o 
   2  15   7       54.65       75.37      7.50 o 
   3  15   7      113.73      124.29      8.64 o 
   4  15   7        8.41       11.65      4.28 o 
   5  15   7       19.64       20.64      3.72 o 
   6  15   7      172.18      175.64     20.99 o 
   7  15   7        6.85        3.00      9.85 o 
   8  15   7        6.43        9.00     11.57 o 
   9  15   7       61.61       53.55     17.14 o 
   0  16   7       31.23       13.88     12.85 o 
   1  16   7       72.83       60.83     12.42 o 
   2  16   7       61.92       56.60      7.68 o 
   3  16   7       20.12       18.52      5.12 o 
   4  16   7       85.09       85.51      7.71 o 
   5  16   7        1.01        2.14      9.42 o 
   6  16   7        2.52      -10.71     12.00 o 
   7  16   7        0.43       15.42     13.28 o 
   8  16   7       11.01       15.42     13.71 o 
   3  17   7       71.96       84.23      9.64 o 
   4  17   7        0.96        1.29      6.85 o 
   5  17   7      147.80      172.65     23.99 o 
  -6 -10   8       18.24        8.58      3.81 o 
  -5 -10   8       12.33        7.51      4.06 o 
  -4 -10   8       32.29       26.27      8.57 o 
  -3 -10   8      183.74      184.09     11.77 o 
  -2 -10   8       91.25       87.56     10.28 o 
  -1 -10   8       68.06       69.86     10.29 o 
  -8  -9   8        1.23        5.57      9.00 o 
  -7  -9   8       13.39        8.78      9.00 o 
  -6  -9   8       53.00       63.65      5.22 o 
  -5  -9   8       20.18       19.41      4.47 o 
  -4  -9   8        0.23       -3.05      3.56 o 
  -3  -9   8       18.78       22.37      4.25 o 
  -2  -9   8       85.23       96.36      6.18 o 
  -1  -9   8       29.15       22.90      4.48 o 
   0  -9   8        0.33        4.05      6.20 o 
   1  -9   8        3.17        9.00     18.42 o 
  -9  -8   8       78.41      105.39     18.42 o 
  -8  -8   8       13.17       12.00     10.28 o 
  -7  -8   8      480.88      468.73     24.93 o 
  -6  -8   8      414.78      431.73     11.57 o 
  -5  -8   8       63.91       63.96      5.11 o 
  -4  -8   8      282.05      271.32      8.99 o 
  -3  -8   8      245.27      287.97      9.28 o 
  -2  -8   8      142.78      134.35      7.53 o 
  -1  -8   8      208.42      210.42      8.18 o 
   0  -8   8      124.21      131.76      8.14 o 
   1  -8   8      169.13      149.08     18.85 o 
   2  -8   8       89.09       56.12     26.13 o 
  -8  -7   8      241.43      225.54     15.91 o 
  -7  -7   8      159.58      158.94      7.43 o 
  -6  -7   8        8.54        6.91      3.06 o 
  -5  -7   8      212.39      184.94      9.02 o 
  -4  -7   8      451.92      457.27     11.17 o 
  -3  -7   8       46.16       54.15      4.41 o 
  -2  -7   8       89.06       87.49      5.10 o 
  -1  -7   8       60.83       70.59      7.60 o 
   0  -7   8       13.12       14.97      3.03 o 
   1  -7   8      778.11      718.31     16.01 o 
   2  -7   8      319.15      293.03     23.99 o 
   3  -7   8        3.76       -7.71     18.42 o 
 -10  -6   8       55.55       37.27     12.42 o 
  -9  -6   8      170.23      152.10      8.69 o 
  -8  -6   8       78.72       81.86     13.22 o 
  -7  -6   8      372.78      352.10     11.57 o 
  -6  -6   8       40.82       35.14      5.35 o 
  -5  -6   8       19.04       25.31      3.71 o 
  -4  -6   8      198.93      196.89      6.49 o 
  -3  -6   8        2.12        7.67      2.62 o 
  -2  -6   8        4.50        1.41      3.09 o 
  -1  -6   8       10.32       10.89      2.71 o 
   0  -6   8        2.18        0.09      1.55 o 
   1  -6   8        2.55        3.22      2.06 o 
   2  -6   8       38.24       45.84     13.71 o 
   3  -6   8       61.92       50.98     14.57 o 
   4  -6   8        9.64       28.27     23.13 o 
 -10  -5   8      145.07      107.53     16.28 o 
  -9  -5   8      167.44      117.76     39.19 o 
  -8  -5   8      426.44      471.71     14.57 o 
  -7  -5   8       25.31       22.35      4.66 o 
  -6  -5   8        2.35        3.04      2.75 o 
  -5  -5   8      686.24      687.90     15.28 o 
  -4  -5   8      609.54      598.65     13.11 o 
  -3  -5   8        7.82        6.71      2.59 o 
  -2  -5   8      199.64      197.13      6.74 o 
  -1  -5   8      287.63      262.13      5.80 o 
   0  -5   8      117.54      136.29      4.21 o 
   1  -5   8      437.26      429.79     10.61 o 
   2  -5   8        3.21        5.57      8.57 o 
   3  -5   8        9.10        3.67      2.83 o 
   4  -5   8       90.74       99.52      6.70 o 
   5  -5   8       14.93        0.86      8.57 o 
 -10  -4   8        0.68        2.26      2.84 o 
  -9  -4   8       74.79       98.26      7.41 o 
  -8  -4   8        9.35        4.33      2.94 o 
  -7  -4   8       43.34       35.77      5.10 o 
  -6  -4   8     1275.23     1317.66     38.13 o 
  -5  -4   8      388.78      354.89      8.90 o 
  -4  -4   8       58.76       70.53      5.71 o 
  -3  -4   8      639.19      661.41     13.88 o 
  -2  -4   8      431.37      413.82      7.68 o 
  -1  -4   8        3.64        5.53      2.58 o 
   0  -4   8      539.27      561.37      9.61 o 
   1  -4   8      195.16      164.91      4.71 o 
   2  -4   8       50.62       64.69     12.00 o 
   3  -4   8      905.91      908.80     24.63 o 
   4  -4   8      223.03      223.81     10.75 o 
   5  -4   8        6.37        6.72      5.12 o 
   6  -4   8       55.11       47.12     16.71 o 
 -10  -3   8      227.65      189.64      8.92 o 
  -9  -3   8       33.74       30.42      5.61 o 
  -8  -3   8       18.59       24.38      6.35 o 
  -7  -3   8        1.47        6.31      3.30 o 
  -6  -3   8       75.09       73.99      4.88 o 
  -5  -3   8      297.15      325.61      9.89 o 
  -4  -3   8        1.57        2.39      2.25 o 
  -3  -3   8        0.65       -1.07      2.78 o 
  -2  -3   8      522.75      564.02     10.18 o 
  -1  -3   8        8.61       21.53      1.61 o 
   0  -3   8       32.05       46.93      1.65 o 
   1  -3   8      260.01      242.28      3.63 o 
   2  -3   8        0.88        2.34      2.02 o 
   3  -3   8        4.91        3.44      5.78 o 
   4  -3   8      316.70      322.76     24.63 o 
   5  -3   8       28.34       14.06      6.39 o 
   6  -3   8       16.17        5.06      4.50 o 
   7  -3   8       79.50       95.11     31.27 o 
 -10  -2   8       73.16       66.41      8.69 o 
  -9  -2   8      232.03      279.58     10.57 o 
  -8  -2   8       55.93       54.28      4.92 o 
  -7  -2   8      283.51      247.95     13.65 o 
  -6  -2   8        4.60        7.85      3.73 o 
  -5  -2   8       55.91       45.74      4.70 o 
  -4  -2   8      974.63      903.62     22.04 o 
  -3  -2   8     1638.15     1670.45     59.33 o 
  -2  -2   8     1597.13     1556.38     47.55 o 
  -1  -2   8       90.27       91.25      9.00 o 
   0  -2   8      534.34      562.96     16.76 o 
   1  -2   8      580.72      542.37     14.53 o 
   2  -2   8      129.67       86.34     65.12 o 
   3  -2   8      362.56      381.23     12.64 o 
   4  -2   8      195.25      167.86      5.78 o 
   5  -2   8       47.19       53.75      4.79 o 
   6  -2   8      167.77      202.36      8.85 o 
   7  -2   8       58.80       42.42      6.55 o 
 -10  -1   8      160.32      162.72      9.00 o 
  -9  -1   8      114.25      136.35      9.82 o 
  -8  -1   8      129.62      113.47      6.36 o 
  -7  -1   8      904.19      940.41     27.58 o 
  -6  -1   8       91.87       84.59      5.52 o 
  -5  -1   8       24.45       17.84      4.13 o 
  -4  -1   8     2217.36     2211.11     64.96 o 
  -3  -1   8      339.44      313.60      7.79 o 
  -2  -1   8       82.16       73.27      7.50 o 
  -1  -1   8      859.11      890.65     24.85 o 
   0  -1   8      248.51      337.58     14.57 o 
   1  -1   8        3.20       -0.43      3.03 o 
   2  -1   8      666.11      742.96     19.80 o 
   3  -1   8      256.47      242.85      6.85 o 
   4  -1   8      184.64      155.60      6.47 o 
   5  -1   8      976.81     1027.84     22.17 o 
   6  -1   8      280.78      253.18     12.12 o 
   7  -1   8       16.14       14.83      4.94 o 
   8  -1   8       22.63       28.67      6.56 o 
 -10   0   8       43.73       32.31      7.02 o 
  -9   0   8      236.38      247.38     10.81 o 
  -8   0   8      163.06      174.07      9.18 o 
  -7   0   8      461.91      409.92     11.73 o 
  -6   0   8      147.32      175.34     11.28 o 
  -5   0   8      368.17      368.21      9.95 o 
  -4   0   8      533.29      453.48      9.75 o 
  -3   0   8      459.14      509.76     17.76 o 
  -2   0   8        1.71        6.11      1.51 o 
  -1   0   8      678.22      649.81     24.20 o 
   0   0   8      649.98      743.28     21.85 o 
   1   0   8        0.76        0.86      3.86 o 
   2   0   8       13.77       30.11     22.92 o 
   3   0   8       14.29       30.08      1.25 o 
   4   0   8      149.02      177.19      6.13 o 
   5   0   8      269.33      240.75      7.06 o 
   6   0   8        0.89       -1.63      5.78 o 
   7   0   8        4.32       12.62      5.97 o 
   8   0   8       10.98        9.57      4.60 o 
 -10   1   8      415.24      426.66     23.94 o 
  -9   1   8        4.03        7.72      4.75 o 
  -8   1   8      335.57      341.64     10.97 o 
  -7   1   8      684.52      705.54     14.70 o 
  -6   1   8       48.11       50.32      6.61 o 
  -5   1   8      504.05      455.85     10.68 o 
  -4   1   8      689.67      691.32     23.30 o 
  -3   1   8      540.68      550.36     10.57 o 
  -2   1   8     1733.40     1633.46     43.61 o 
  -1   1   8     1588.99     1600.38     41.98 o 
   0   1   8      355.12      380.85     14.57 o 
   1   1   8      812.04      768.55     21.85 o 
   2   1   8      555.15      632.32     27.85 o 
   3   1   8      406.94      397.91     11.36 o 
   4   1   8      525.24      448.50     49.99 o 
   5   1   8      607.86      692.01     13.28 o 
   6   1   8      116.95      113.72      9.00 o 
   7   1   8      164.40      165.99     12.18 o 
   8   1   8      123.22      141.52     11.46 o 
   9   1   8       70.56       75.87      8.43 o 
 -10   2   8       10.28       20.35     11.00 o 
  -9   2   8        0.27        1.31      4.60 o 
  -8   2   8      279.60      247.02     13.21 o 
  -7   2   8        3.48        3.07      3.56 o 
  -6   2   8      145.08      149.65      7.90 o 
  -5   2   8     1111.38     1096.79     18.13 o 
  -4   2   8       67.51       81.88      6.45 o 
  -3   2   8        2.04        5.61      3.14 o 
  -2   2   8     1515.35     1353.25     34.11 o 
  -1   2   8      158.56      173.61     17.14 o 
   0   2   8     2056.94     2011.27     96.18 o 
   1   2   8      969.97      936.06     24.85 o 
   2   2   8       40.52       57.41     11.57 o 
   3   2   8      584.00      627.32     14.08 o 
   4   2   8      591.56      640.99     17.26 o 
   5   2   8       80.11       87.27      5.09 o 
   6   2   8      309.47      295.32      8.82 o 
   7   2   8       81.67      101.49     19.06 o 
   8   2   8        0.74       -2.57      3.69 o 
   9   2   8       22.98       13.86      6.34 o 
 -10   3   8       64.67       64.47      9.46 o 
  -9   3   8        0.92       -1.23      3.93 o 
  -8   3   8      243.90      247.99     10.98 o 
  -7   3   8      141.95      150.20      8.57 o 
  -6   3   8       49.36       39.74      6.02 o 
  -5   3   8       44.82       47.99      5.03 o 
  -4   3   8      774.05      772.77     16.76 o 
  -3   3   8      352.51      354.83     11.68 o 
  -2   3   8       57.18       46.13      5.54 o 
  -1   3   8      993.15     1049.71     41.34 o 
   0   3   8        0.37       -0.94      2.14 o 
   1   3   8     1103.93     1095.40     38.77 o 
   2   3   8       77.44       70.47      2.77 o 
   3   3   8      544.87      588.82      9.31 o 
   4   3   8      375.58      342.85     12.45 o 
   5   3   8      120.01      112.85      8.04 o 
   6   3   8      719.96      705.08     12.71 o 
   7   3   8       13.31       11.91      6.48 o 
   8   3   8        5.43        9.68      4.28 o 
   9   3   8       16.71       13.71      7.71 o 
  10   3   8       12.93       -1.86      5.75 o 
  -9   4   8      187.24      242.08     13.36 o 
  -8   4   8      121.15      125.16     10.18 o 
  -7   4   8       61.08       49.89      7.56 o 
  -6   4   8      423.89      526.71     19.13 o 
  -5   4   8      612.43      676.03     17.57 o 
  -4   4   8      491.94      466.97     13.32 o 
  -3   4   8      446.65      462.89     12.07 o 
  -2   4   8     1046.09      936.72     50.12 o 
  -1   4   8     3712.42     3836.99    131.52 o 
   0   4   8     6317.81     6400.55    265.18 o 
   1   4   8     1252.83     1172.26     36.84 o 
   2   4   8      813.57      862.81     12.42 o 
   3   4   8      474.39      506.04      8.63 o 
   4   4   8      718.40      715.57     13.44 o 
   5   4   8      798.56      870.88     15.48 o 
   6   4   8     1442.81     1191.73    275.93 o 
   7   4   8      432.91      442.83     10.02 o 
   8   4   8       23.09       28.04      4.28 o 
   9   4   8       26.44       18.76      4.50 o 
  10   4   8       89.04      114.13      8.33 o 
  -9   5   8       10.21        7.13      6.49 o 
  -8   5   8        1.24       -6.36      8.57 o 
  -7   5   8      128.28      156.33     11.72 o 
  -6   5   8      211.46      234.13     12.72 o 
  -5   5   8        4.25        9.34      6.26 o 
  -4   5   8       14.77       14.37      4.99 o 
  -3   5   8     1724.28     1783.24     40.91 o 
  -2   5   8      188.60      168.38      8.69 o 
  -1   5   8       77.58       63.15      5.12 o 
   0   5   8      724.87      740.60     29.56 o 
   1   5   8      923.91      926.55     44.98 o 
   2   5   8      860.41      916.40     35.77 o 
   3   5   8      163.46      102.62      5.15 o 
   4   5   8      200.44      229.99      7.55 o 
   5   5   8      588.55      658.67     11.76 o 
   6   5   8      869.06      782.53     14.17 o 
   7   5   8        4.84        2.31      2.28 o 
   8   5   8       71.34       77.85      5.10 o 
   9   5   8       30.80       24.94      5.87 o 
  10   5   8        0.69        4.44      4.06 o 
  -8   6   8       20.53       15.72     11.88 o 
  -7   6   8      135.43       74.39     60.83 o 
  -6   6   8      441.48      514.99     22.03 o 
  -5   6   8       93.69       89.73     10.75 o 
  -4   6   8       14.19       19.92      5.76 o 
  -3   6   8      779.54      801.54     18.28 o 
  -2   6   8     1067.09     1036.36     20.71 o 
  -1   6   8      268.44      250.92      9.47 o 
   0   6   8     1125.69     1224.23     53.12 o 
   1   6   8      177.48      137.47     12.00 o 
   2   6   8        1.99        1.80      2.59 o 
   3   6   8      154.60      174.12      5.09 o 
   4   6   8        1.36       11.68      3.17 o 
   5   6   8      449.76      463.84      9.13 o 
   6   6   8       28.17       41.65      3.54 o 
   7   6   8      131.93      168.42      7.34 o 
   8   6   8      734.15      710.70     13.77 o 
   9   6   8        4.31        1.69      3.06 o 
  10   6   8       33.61       22.37      8.46 o 
  -8   7   8      107.44       69.83     36.45 o 
  -7   7   8      439.14      494.46     21.10 o 
  -6   7   8      129.66      147.15     12.57 o 
  -5   7   8      727.40      676.15     20.71 o 
  -4   7   8     1841.45     1829.31     79.68 o 
  -3   7   8      816.53      827.42     32.56 o 
  -2   7   8      494.50      471.32     13.29 o 
  -1   7   8      784.03      761.98     16.32 o 
   0   7   8      176.38      164.95     10.67 o 
   1   7   8     1307.24     1261.54     34.91 o 
   2   7   8     1086.14     1093.08     18.01 o 
   3   7   8     1013.64     1016.70     20.13 o 
   4   7   8      352.76      336.76      7.88 o 
   5   7   8     1073.77     1193.02     20.10 o 
   6   7   8      310.06      308.57      6.63 o 
   7   7   8       79.85       75.08      4.06 o 
   8   7   8      293.46      325.30      9.82 o 
   9   7   8      250.21      241.87     12.18 o 
  10   7   8       32.15        9.19      8.57 o 
  -8   8   8       94.49      202.63     26.99 o 
  -7   8   8        1.14        0.00      7.71 o 
  -6   8   8        7.47        0.43      7.28 o 
  -5   8   8      259.91      303.78     52.26 o 
  -4   8   8      391.70      399.02     15.72 o 
  -3   8   8      203.27      176.48     10.59 o 
  -2   8   8      743.50      675.62     19.94 o 
  -1   8   8       95.17      110.20      7.50 o 
   0   8   8      329.38      318.18     11.62 o 
   1   8   8     1460.73     1440.80     33.42 o 
   2   8   8     1400.04     1406.61     24.90 o 
   3   8   8     1095.06     1003.12     16.51 o 
   4   8   8      257.78      250.85      5.62 o 
   5   8   8       32.25       45.45      9.42 o 
   6   8   8       76.37       62.79      3.83 o 
   7   8   8      288.86      323.68      6.83 o 
   8   8   8       32.88       43.37      4.00 o 
   9   8   8        2.75        0.45      2.39 o 
  10   8   8        1.65        2.17      4.35 o 
  -6   9   8        2.77        8.14     11.14 o 
  -5   9   8       20.70        0.58      4.94 o 
  -4   9   8      459.14      483.04     18.47 o 
  -3   9   8      332.65      336.76     23.99 o 
  -2   9   8      465.67      464.37     14.83 o 
  -1   9   8     1029.56     1012.34     21.81 o 
   0   9   8       98.11      113.94     13.92 o 
   1   9   8      160.23      163.26      8.16 o 
   2   9   8      578.91      572.80     12.07 o 
   3   9   8       58.99       73.39      4.28 o 
   4   9   8       30.57       45.01      3.58 o 
   5   9   8      326.86      379.21     24.20 o 
   6   9   8       26.61       26.28      6.21 o 
   7   9   8       48.54       38.18      6.07 o 
   8   9   8      331.80      382.17      9.37 o 
   9   9   8        1.31        0.25      1.50 o 
  10   9   8       65.60       59.12     14.57 o 
  -6  10   8       53.05       45.41     16.28 o 
  -5  10   8      373.88      388.99     27.42 o 
  -4  10   8       87.54       46.22     44.13 o 
  -3  10   8      225.75      232.40     13.48 o 
  -2  10   8      356.94      359.43     14.08 o 
  -1  10   8        5.74       15.48      6.49 o 
   0  10   8      417.42      457.26     13.17 o 
   1  10   8      985.14      946.49     19.23 o 
   2  10   8      749.83      773.87     15.41 o 
   3  10   8       87.91       72.92      4.51 o 
   4  10   8      528.49      495.18      9.84 o 
   5  10   8      704.32      729.46     28.80 o 
   6  10   8      787.74      742.86     17.14 o 
   7  10   8      446.49      455.12     14.88 o 
   8  10   8       45.45       49.32      5.06 o 
   9  10   8       64.59       49.27     12.00 o 
  10  10   8       32.12       57.83     14.14 o 
  -6  11   8       94.08       -1.37      7.19 o 
  -5  11   8       23.71       -0.86      9.00 o 
  -4  11   8       26.90       -1.29      8.57 o 
  -3  11   8      503.49      545.93     21.01 o 
  -2  11   8      328.57      360.85     22.71 o 
  -1  11   8       26.78       31.18      6.66 o 
   0  11   8      469.30      448.50     16.40 o 
   1  11   8        0.74        1.29      3.96 o 
   2  11   8        1.92        2.96      5.36 o 
   3  11   8      802.32      791.57     15.14 o 
   4  11   8      246.33      261.67      6.97 o 
   5  11   8       47.44       52.71      3.44 o 
   6  11   8       56.15       51.09      4.14 o 
   7  11   8        2.47       -1.13      2.06 o 
   8  11   8       87.77       69.83      5.25 o 
   9  11   8      258.74      279.75     20.99 o 
  10  11   8       82.62       89.96     16.71 o 
  -5  12   8       97.94       57.24     52.69 o 
  -4  12   8       27.47        0.00      8.14 o 
  -3  12   8       49.69       24.08     31.06 o 
  -2  12   8      337.27      356.70     28.92 o 
  -1  12   8       79.28       83.72     10.50 o 
   0  12   8      198.86      177.43     10.12 o 
   1  12   8      608.13      664.80     49.05 o 
   2  12   8      119.48      123.07      7.28 o 
   3  12   8       82.08      109.25      5.76 o 
   4  12   8      515.02      517.84     34.70 o 
   5  12   8        4.09       10.63      2.33 o 
   6  12   8      123.43      134.15      9.64 o 
   7  12   8       73.91       70.81      3.42 o 
   8  12   8       11.72       10.71      9.00 o 
   9  12   8       29.67       41.98     12.85 o 
  10  12   8       33.18       29.56     21.42 o 
  -4  13   8       93.31        5.14     13.71 o 
  -3  13   8      470.54      631.46     39.84 o 
  -2  13   8      186.22      205.23     27.42 o 
  -1  13   8       85.71      102.39     14.99 o 
   0  13   8      197.81      196.96     37.70 o 
   1  13   8      143.42      157.23     19.49 o 
   2  13   8      111.11      143.20     30.20 o 
   3  13   8      915.81      898.26     94.03 o 
   4  13   8      390.75      370.23     31.06 o 
   5  13   8      155.13      174.05     10.98 o 
   6  13   8      592.09      524.68     59.12 o 
   7  13   8      130.35      151.23     17.14 o 
   8  13   8       72.27       73.26     23.13 o 
   9  13   8      202.19      227.91     22.28 o 
  10  13   8        9.22        7.71     11.14 o 
  -3  14   8       16.78        5.57     12.85 o 
  -2  14   8       31.31       19.01     16.71 o 
   0  14   8       28.68       11.14     15.42 o 
   1  14   8      200.06      188.15     15.21 o 
   2  14   8       85.92      100.87     16.28 o 
   3  14   8       50.02       58.11     22.92 o 
   4  14   8      110.88      134.38     16.28 o 
   5  14   8      524.81      499.40     23.55 o 
   6  14   8      424.15      359.77     20.11 o 
   7  14   8      407.65      447.25     28.27 o 
   8  14   8       29.92       29.56     13.28 o 
   9  14   8       11.11       23.56     12.85 o 
   0  15   8        3.96        2.46      5.04 o 
   1  15   8       29.71       21.85      9.00 o 
   2  15   8       11.08       19.44      5.66 o 
   3  15   8       69.18       67.07      7.44 o 
   4  15   8        0.31        1.47      5.14 o 
   5  15   8       15.32       19.72      6.23 o 
   6  15   8       34.23       29.13     13.28 o 
   7  15   8       11.73        0.43     12.85 o 
   8  15   8      119.75      125.95     20.13 o 
   0  16   8       33.56       12.77     17.56 o 
   1  16   8      121.44      119.52     14.57 o 
   2  16   8      158.75      163.66     10.49 o 
   3  16   8      109.05      103.48     19.49 o 
   4  16   8      447.20      446.09     37.49 o 
   5  16   8      404.87      412.12     29.99 o 
   6  16   8      124.25      131.52     20.99 o 
   7  16   8      108.23      125.09     20.56 o 
   3  17   8       50.88       36.35      6.64 o 
   4  17   8        9.23        9.15      6.95 o 
   5  17   8        6.35        0.86      9.00 o 
  -6  -9   9        4.98        2.25      3.43 o 
  -5  -9   9      257.67      252.18      9.12 o 
  -4  -9   9      142.72      170.34      9.95 o 
  -3  -9   9      158.71      155.06     10.89 o 
  -2  -9   9      187.52      201.36     13.29 o 
  -1  -9   9       23.12       33.97      9.21 o 
  -8  -8   9        0.12        0.43      6.85 o 
  -7  -8   9       82.63       80.21      6.02 o 
  -6  -8   9       12.86       13.87      5.08 o 
  -5  -8   9       30.15       45.40      5.00 o 
  -4  -8   9        8.96       11.36      4.63 o 
  -3  -8   9        3.37        4.30      2.98 o 
  -2  -8   9       10.40       11.35      3.50 o 
  -1  -8   9        1.35       -1.65      4.99 o 
   0  -8   9       52.25       73.57     10.73 o 
   1  -8   9       56.73       54.37     10.89 o 
  -8  -7   9       80.34       78.38     19.09 o 
  -7  -7   9       40.61       33.19      6.54 o 
  -6  -7   9        2.99        5.85      3.36 o 
  -5  -7   9      342.20      325.06     11.31 o 
  -4  -7   9      200.42      218.83      8.78 o 
  -3  -7   9       15.38       11.41      4.71 o 
  -2  -7   9      237.67      253.17      9.07 o 
  -1  -7   9      107.15      109.15      5.16 o 
   0  -7   9       29.56       27.31      9.66 o 
   1  -7   9      136.89      149.52     13.42 o 
   2  -7   9       73.21       86.97     28.70 o 
  -9  -6   9      174.33      139.66     15.85 o 
  -8  -6   9      212.44      195.35     11.57 o 
  -7  -6   9      409.88      451.12     13.86 o 
  -6  -6   9     1090.26     1098.57     24.14 o 
  -5  -6   9       86.51       93.51      5.75 o 
  -4  -6   9      366.12      350.80      9.14 o 
  -3  -6   9     1006.69     1003.80     16.88 o 
  -2  -6   9       47.39       57.94      4.39 o 
  -1  -6   9       48.09       47.77      3.56 o 
   0  -6   9      235.65      245.90      8.11 o 
   1  -6   9      318.70      296.60     15.74 o 
   2  -6   9      617.20      597.19     34.27 o 
   3  -6   9      345.29      366.28     43.70 o 
   4  -6   9       31.51       30.84     15.85 o 
  -9  -5   9        5.29        3.43      4.11 o 
  -8  -5   9       71.51       71.17      7.97 o 
  -7  -5   9       38.78       51.31     12.21 o 
  -6  -5   9        8.33       16.74      5.94 o 
  -5  -5   9      303.26      287.20     13.28 o 
  -4  -5   9       30.16       28.40      3.84 o 
  -3  -5   9      252.78      226.59      6.95 o 
  -2  -5   9       46.44       53.66      5.53 o 
  -1  -5   9      364.89      372.97      7.04 o 
   0  -5   9      256.31      235.04      6.83 o 
   1  -5   9        0.43       -0.35      1.73 o 
   2  -5   9      632.45      605.76     31.27 o 
   3  -5   9      269.34      266.47     24.42 o 
   4  -5   9       37.79       50.55     15.85 o 
   5  -5   9      141.29      146.94     36.84 o 
 -10  -4   9       60.56       83.27      6.33 o 
  -9  -4   9      176.41      183.88      8.81 o 
  -8  -4   9        9.08        7.00      3.21 o 
  -7  -4   9       24.54       21.63      8.74 o 
  -6  -4   9      203.76      206.77      9.83 o 
  -5  -4   9       11.92       13.71      6.00 o 
  -4  -4   9        1.51        4.83      6.85 o 
  -3  -4   9      616.55      627.67     14.76 o 
  -2  -4   9       12.12        9.57      2.25 o 
  -1  -4   9        7.00        3.11      1.23 o 
   0  -4   9      443.63      400.56      9.09 o 
   1  -4   9      165.98      161.06      4.13 o 
   2  -4   9        1.67        0.69      2.10 o 
   3  -4   9        1.11        3.51      2.83 o 
   4  -4   9       58.88       67.69     16.28 o 
   5  -4   9       33.40       27.85     14.14 o 
 -10  -3   9      118.90      137.32     10.85 o 
  -9  -3   9      150.67      123.56      7.53 o 
  -8  -3   9      244.06      245.54      9.68 o 
  -7  -3   9      643.84      673.30     13.15 o 
  -6  -3   9      174.48      141.39      7.47 o 
  -5  -3   9      593.23      619.60     30.20 o 
  -4  -3   9     1014.16     1050.55     39.20 o 
  -3  -3   9      250.73      240.76     20.56 o 
  -2  -3   9      279.72      313.16     15.85 o 
  -1  -3   9     1189.81     1264.46     37.70 o 
   0  -3   9      564.56      540.22     18.54 o 
   1  -3   9      117.40      148.45     11.80 o 
   2  -3   9      326.99      309.82     13.63 o 
   3  -3   9      381.90      380.46     14.57 o 
   4  -3   9      307.89      315.62      9.72 o 
   5  -3   9      208.97      185.07     21.85 o 
   6  -3   9        1.13       12.85     12.42 o 
 -10  -2   9      101.18      100.81      7.48 o 
  -9  -2   9        8.90       18.19      5.26 o 
  -8  -2   9       67.33       96.39      6.80 o 
  -7  -2   9       24.86       17.87      4.35 o 
  -6  -2   9      165.42      134.75      7.93 o 
  -5  -2   9        7.07       14.45      3.09 o 
  -4  -2   9        4.19        2.09      2.54 o 
  -3  -2   9       57.92       62.97      3.54 o 
  -2  -2   9      383.08      447.25     17.99 o 
  -1  -2   9      211.93      169.22     12.42 o 
   0  -2   9       17.44       10.71      4.85 o 
   1  -2   9      269.05      306.57     12.12 o 
   2  -2   9      106.91       88.68     10.18 o 
   3  -2   9       17.77        0.42      4.74 o 
   4  -2   9      146.27      171.78      4.55 o 
   5  -2   9       27.26       18.31      3.29 o 
   6  -2   9       17.99       23.13     12.85 o 
   7  -2   9       75.18      122.09     20.56 o 
 -10  -1   9      190.52      214.59     11.32 o 
  -9  -1   9       93.07       91.92      7.03 o 
  -8  -1   9      222.44      206.60      9.22 o 
  -7  -1   9      231.62      258.83      9.27 o 
  -6  -1   9       21.46       33.62      4.03 o 
  -5  -1   9      464.98      429.65      9.15 o 
  -4  -1   9     2441.15     2495.39     62.69 o 
  -3  -1   9      644.45      598.57     13.81 o 
  -2  -1   9      800.32      902.21     35.99 o 
  -1  -1   9      791.83      855.52     26.13 o 
   0  -1   9       35.42       22.28      7.28 o 
   1  -1   9      180.61      201.72     11.80 o 
   2  -1   9      335.50      361.70     19.38 o 
   3  -1   9      292.16      250.40     11.81 o 
   4  -1   9      136.85      135.62     10.71 o 
   5  -1   9      273.29      270.96      7.71 o 
   6  -1   9       17.25        2.70      2.83 o 
   7  -1   9        5.68        0.86      8.14 o 
 -10   0   9       10.97       16.66      5.56 o 
  -9   0   9      335.46      320.49     12.68 o 
  -8   0   9      596.32      630.61     16.15 o 
  -7   0   9      230.33      242.76     10.29 o 
  -6   0   9     1516.15     1440.60     44.20 o 
  -5   0   9      139.57      168.76     13.02 o 
  -4   0   9      309.41      290.17      7.21 o 
  -3   0   9     2240.78     2110.85     58.80 o 
  -2   0   9      979.97     1009.82     35.52 o 
  -1   0   9      214.48      199.21     12.00 o 
   0   0   9      369.95      350.43     23.13 o 
   1   0   9      404.76      441.25     18.42 o 
   2   0   9     1046.31     1034.08     25.39 o 
   3   0   9      461.97      492.12     15.15 o 
   4   0   9      175.77      198.92     10.84 o 
   5   0   9      158.50      121.59      6.47 o 
   6   0   9      395.31      396.20     38.77 o 
   7   0   9       55.10       60.84      5.91 o 
   8   0   9       11.35        7.06      4.63 o 
 -10   1   9        2.83        7.97      5.85 o 
  -9   1   9        5.99        9.85      4.84 o 
  -8   1   9       45.23       44.46      8.09 o 
  -7   1   9       11.53        2.64      4.43 o 
  -6   1   9       60.02       58.65      5.90 o 
  -5   1   9       18.84       25.84      3.84 o 
  -4   1   9      130.51      103.39      6.40 o 
  -3   1   9      828.46      772.38     20.29 o 
  -2   1   9      212.55      195.85     11.43 o 
  -1   1   9      138.67      110.75      5.70 o 
   0   1   9     1230.25     1293.34     44.13 o 
   1   1   9       81.82       82.68      9.00 o 
   2   1   9      586.73      561.63     20.56 o 
   3   1   9      563.44      597.67     15.90 o 
   4   1   9       14.23        8.14      4.85 o 
   5   1   9      430.31      408.85      7.93 o 
   6   1   9      699.78      771.11     16.37 o 
   7   1   9       42.32       41.75      9.21 o 
   8   1   9        0.83        5.83      6.59 o 
 -10   2   9       25.98       22.91      6.71 o 
  -9   2   9      371.48      390.46     15.19 o 
  -8   2   9      569.01      550.64     19.15 o 
  -7   2   9      197.35      192.38      9.66 o 
  -6   2   9      668.64      648.68     15.31 o 
  -5   2   9      217.94      234.77     14.34 o 
  -4   2   9       66.94       73.51      4.78 o 
  -3   2   9     1470.10     1335.12     26.10 o 
  -2   2   9      614.40      633.51     22.70 o 
  -1   2   9       65.83       63.91      2.71 o 
   0   2   9      734.11      671.14     11.35 o 
   1   2   9       11.35        7.28      5.57 o 
   2   2   9        1.78       -3.86      5.14 o 
   3   2   9      236.03      224.94     11.78 o 
   4   2   9      291.56      332.64     13.55 o 
   5   2   9        5.32        3.21      1.91 o 
   6   2   9      469.26      450.77     15.02 o 
   7   2   9      239.69      263.65     12.24 o 
   8   2   9        0.16       -0.86      3.07 o 
   9   2   9       41.97       41.56      7.00 o 
  -9   3   9      330.95      306.57     13.47 o 
  -8   3   9        2.15        2.58      4.16 o 
  -7   3   9      510.90      536.97     15.98 o 
  -6   3   9      368.77      373.90     11.12 o 
  -5   3   9      123.35      136.23      6.92 o 
  -4   3   9      745.28      719.36     16.17 o 
  -3   3   9      323.70      305.73     21.21 o 
  -2   3   9      261.89      276.12     10.90 o 
  -1   3   9     1540.18     1429.56     51.62 o 
   0   3   9     1725.04     1712.67     67.90 o 
   1   3   9      188.34      200.86      6.45 o 
   2   3   9      916.19      799.89     82.04 o 
   3   3   9      723.77      364.90    207.56 o 
   4   3   9       48.46       62.31      7.20 o 
   5   3   9      670.72      684.37     17.27 o 
   6   3   9      206.77      216.18      6.77 o 
   7   3   9        4.49       11.80      3.33 o 
   8   3   9      106.06      105.09     10.47 o 
   9   3   9       55.93       68.17     23.44 o 
  -9   4   9       25.02       42.40      8.59 o 
  -8   4   9        0.50        2.86      5.72 o 
  -7   4   9       56.05       41.63      6.74 o 
  -6   4   9      340.29      306.16     12.41 o 
  -5   4   9       75.64       69.03      7.55 o 
  -4   4   9      332.41      324.35     17.44 o 
  -3   4   9        0.17        2.36      3.33 o 
  -2   4   9      642.38      618.61     43.91 o 
  -1   4   9      315.60      248.52      8.60 o 
   0   4   9     1731.30     1789.98     53.12 o 
   1   4   9      340.41      360.85     18.21 o 
   2   4   9      541.55      519.54      9.41 o 
   3   4   9       34.49       17.99      2.92 o 
   4   4   9        9.42        8.47      3.17 o 
   5   4   9       66.42       69.49      4.14 o 
   6   4   9      108.58       98.32      7.27 o 
   7   4   9      179.88      183.72      6.76 o 
   8   4   9      260.11      258.92     10.87 o 
   9   4   9        2.38        0.79      4.22 o 
  -9   5   9        8.11       11.29      9.47 o 
  -8   5   9        1.00        6.12      5.57 o 
  -7   5   9      592.14      696.81     21.09 o 
  -6   5   9      411.50      402.17     19.06 o 
  -5   5   9      170.85      175.24     10.60 o 
  -4   5   9      688.00      712.84     25.49 o 
  -3   5   9      602.41      565.87     21.42 o 
  -2   5   9      301.75      284.20      9.81 o 
  -1   5   9     2053.25     2130.30     81.61 o 
   0   5   9     2800.23     2763.65    115.45 o 
   1   5   9      817.47      797.28     29.77 o 
   2   5   9      368.02      383.77     11.53 o 
   3   5   9     1199.50     1184.91     26.35 o 
   4   5   9        7.82        0.43      2.73 o 
   5   5   9     1988.87     2049.85     53.40 o 
   6   5   9      767.45      719.08     15.31 o 
   7   5   9       45.08       39.80      6.00 o 
   8   5   9      170.58      161.45     12.64 o 
   9   5   9       17.55       17.67      4.26 o 
  10   5   9        1.84        6.71      4.31 o 
  -8   6   9      429.87      531.81     20.07 o 
  -7   6   9      203.96      226.49     65.16 o 
  -6   6   9      146.26      130.51     11.66 o 
  -5   6   9      220.41      278.29     13.49 o 
  -4   6   9      427.05      467.81     17.57 o 
  -3   6   9       86.37       79.22      9.11 o 
  -2   6   9     1141.73     1180.67     57.19 o 
  -1   6   9      639.00      605.25     16.00 o 
   0   6   9      192.68      172.45      7.25 o 
   1   6   9     1487.93     1555.21     53.98 o 
   2   6   9     1380.47     1213.86     36.63 o 
   3   6   9      355.24      353.29      7.13 o 
   4   6   9      401.29      424.80     10.18 o 
   5   6   9      357.94      288.11      8.49 o 
   6   6   9      741.32      764.70     15.50 o 
   7   6   9      576.93      605.39     17.15 o 
   8   6   9      184.05      175.90      7.88 o 
   9   6   9       73.39       72.78      6.77 o 
  10   6   9       45.07       29.42     21.21 o 
  -8   7   9       26.76       17.41      9.33 o 
  -7   7   9       28.05       17.99     18.42 o 
  -6   7   9        0.68        9.37      8.35 o 
  -5   7   9       32.01       51.32     10.18 o 
  -4   7   9        7.55       10.10      6.94 o 
  -3   7   9       33.45       31.08      6.34 o 
  -2   7   9        2.21        1.58      6.21 o 
  -1   7   9      276.80      281.50     10.06 o 
   0   7   9       28.33       38.04      4.69 o 
   1   7   9       45.89       45.97      4.69 o 
   2   7   9        3.53        7.54      2.98 o 
   3   7   9       40.68       48.72      5.18 o 
   4   7   9      319.09      312.21      9.67 o 
   5   7   9       44.20       41.32      4.08 o 
   6   7   9      220.25      263.13      6.83 o 
   7   7   9       24.48       15.55      3.43 o 
   8   7   9        2.30       -2.26      2.90 o 
   9   7   9       98.65      117.56     10.74 o 
  10   7   9       57.56       22.58     17.56 o 
  -7   8   9       12.33        9.01     11.14 o 
  -6   8   9      241.47      207.99     15.30 o 
  -5   8   9     1175.37     1200.69     46.91 o 
  -4   8   9      476.93      467.53     16.89 o 
  -3   8   9      764.91      734.49     19.84 o 
  -2   8   9      364.84      348.35     12.81 o 
  -1   8   9       35.89       43.98      7.29 o 
   0   8   9      484.10      463.73     21.63 o 
   1   8   9       83.72       85.63      5.60 o 
   2   8   9     1113.64     1138.76     40.27 o 
   3   8   9      215.07      195.35      6.64 o 
   4   8   9      190.63      241.52      5.93 o 
   5   8   9      101.94       94.47      6.05 o 
   6   8   9       10.90        9.37      2.82 o 
   7   8   9       99.01      124.50      5.75 o 
   8   8   9        1.01        2.97      2.40 o 
   9   8   9        9.63        5.08      3.20 o 
  10   8   9       16.28       11.84      7.61 o 
  -7   9   9       32.95       17.14     11.57 o 
  -6   9   9      217.72      262.72     17.80 o 
  -5   9   9      212.34      213.46     14.70 o 
  -4   9   9      101.47      105.34     12.64 o 
  -3   9   9     1448.13     1480.61     33.31 o 
  -2   9   9      298.80      306.55     19.92 o 
  -1   9   9       41.08       50.28      7.77 o 
   0   9   9      633.15      658.32     17.82 o 
   1   9   9      708.36      697.69     17.35 o 
   2   9   9     1448.38     1291.44     24.20 o 
   3   9   9     1964.73     2025.81     45.84 o 
   4   9   9       96.86       91.64      4.40 o 
   5   9   9      427.11      392.91     14.35 o 
   6   9   9      463.03      557.48     12.45 o 
   7   9   9       62.25       61.11      4.18 o 
   8   9   9      149.55      136.87      6.11 o 
   9   9   9      126.31      163.22      6.71 o 
  10   9   9      162.32      163.65     18.85 o 
  -6  10   9       13.98       22.71     14.14 o 
  -5  10   9       32.59        9.93     12.85 o 
  -4  10   9      133.19      139.69     12.55 o 
  -3  10   9       12.11        4.59      5.36 o 
  -2  10   9       27.15       22.64      8.37 o 
  -1  10   9      289.44      272.79     11.81 o 
   0  10   9       85.15       84.47      7.27 o 
   1  10   9        9.30        9.47      4.08 o 
   2  10   9      128.14      126.35      6.64 o 
   3  10   9      114.22      126.52      6.04 o 
   4  10   9       39.07       31.55      6.73 o 
   5  10   9       31.92       30.00      5.57 o 
   6  10   9      106.65       86.97      5.63 o 
   7  10   9        4.86        5.44      2.54 o 
   8  10   9        0.76        1.36      2.90 o 
   9  10   9      125.56       86.30      4.06 o 
  10  10   9        9.71       22.71     11.57 o 
  -5  11   9        4.96       -2.57      9.85 o 
  -4  11   9      282.05      315.12     18.01 o 
  -3  11   9      525.66      513.11     19.99 o 
  -2  11   9        6.18       11.27      7.60 o 
  -1  11   9      101.98      124.21      9.84 o 
   0  11   9      524.19      532.89     15.60 o 
   1  11   9      364.05      399.42     12.27 o 
   2  11   9      404.55      391.45     12.83 o 
   3  11   9      684.78      676.45     14.37 o 
   4  11   9       62.50       76.69      4.85 o 
   5  11   9      352.50      322.81      7.14 o 
   6  11   9      307.36      308.61     22.49 o 
   7  11   9        1.59        1.74      1.48 o 
   8  11   9       22.54       11.73      2.44 o 
   9  11   9       64.54       91.25     14.14 o 
  10  11   9        4.20        8.14     15.85 o 
  -4  12   9      323.69      355.57     29.56 o 
  -3  12   9      126.54      153.57     14.08 o 
  -2  12   9      251.00      272.99     25.28 o 
  -1  12   9     1088.04     1188.68     74.97 o 
   0  12   9       74.34       87.83      8.47 o 
   1  12   9       20.25       26.05      6.88 o 
   2  12   9      403.92      410.78     23.99 o 
   3  12   9       87.28       92.79      5.90 o 
   4  12   9      554.37      557.53     26.56 o 
   5  12   9      520.23      510.53      9.52 o 
   6  12   9        1.86        0.55      2.39 o 
   7  12   9      165.96      156.40     12.01 o 
   8  12   9      177.90      191.92     17.56 o 
   9  12   9       48.70       54.84     22.28 o 
  10  12   9       54.26       50.98     14.57 o 
  -3  13   9        0.02       -1.35      7.72 o 
  -2  13   9       53.53       27.48     25.06 o 
  -1  13   9      146.35      185.82     13.54 o 
   0  13   9       29.50       37.68      9.85 o 
   1  13   9      113.94      116.00     19.06 o 
   2  13   9       36.68       36.26      6.16 o 
   3  13   9        0.19        1.05      4.28 o 
   4  13   9      188.38      175.36      8.23 o 
   5  13   9        1.46        1.49      2.17 o 
   6  13   9        9.03       11.08      4.71 o 
   7  13   9       84.28       73.13      9.02 o 
   8  13   9        8.60        6.00     14.14 o 
   9  13   9        1.85        3.43      9.00 o 
  -2  14   9      305.54      378.66     31.06 o 
  -1  14   9      125.58      125.65     23.78 o 
   0  14   9        8.64        8.25     11.35 o 
   1  14   9       53.85       56.07      9.64 o 
   2  14   9      143.14      183.80     15.37 o 
   3  14   9       11.44       11.57      4.24 o 
   4  14   9      205.77      228.98     30.63 o 
   5  14   9      289.36      260.81     15.77 o 
   6  14   9       63.89       65.87      4.27 o 
   7  14   9       12.36       19.28     11.14 o 
   8  14   9       15.24       17.56     11.57 o 
   9  14   9        0.33      -11.14     11.14 o 
  -1  15   9        7.83        3.00      9.85 o 
   0  15   9       34.21       17.91     22.28 o 
   1  15   9      161.06      183.25     17.56 o 
   2  15   9       12.76        5.27      4.69 o 
   3  15   9        1.61        6.00      6.66 o 
   4  15   9       95.93      106.80      7.84 o 
   5  15   9       90.39       84.20      5.71 o 
   6  15   9      211.88      234.34     22.28 o 
   7  15   9      248.99      269.46     37.70 o 
   8  15   9        4.12        6.43     10.71 o 
   0  16   9       41.00       12.67     17.14 o 
   1  16   9        1.91        6.54      5.90 o 
   2  16   9       15.07        4.11      5.14 o 
   3  16   9       41.22       52.03      6.64 o 
   4  16   9        1.08        4.50      3.64 o 
   5  16   9       21.28       12.68      6.21 o 
   6  16   9       43.53       36.41     14.99 o 
   7  16   9        0.67       -5.14     10.71 o 
   3  17   9      133.64      147.77     19.49 o 
   4  17   9       58.95       44.24      7.05 o 
   5  17   9       34.21       41.98     16.28 o 
  -6  -8  10      523.16      519.50     17.71 o 
  -5  -8  10      177.65      177.51      8.25 o 
  -4  -8  10       57.93       43.10      9.14 o 
  -3  -8  10       94.97      122.68     10.45 o 
  -2  -8  10       26.36       22.59      9.34 o 
  -1  -8  10       27.62       29.01      8.63 o 
  -7  -7  10       96.93      110.01      7.88 o 
  -6  -7  10        9.39        6.82      4.27 o 
  -5  -7  10        1.96       -0.71      3.10 o 
  -4  -7  10      288.21      291.68      9.30 o 
  -3  -7  10      160.82      178.00     11.36 o 
  -2  -7  10       36.57       35.63      7.72 o 
  -1  -7  10       54.25       67.72      9.84 o 
   0  -7  10       12.49       17.02      7.72 o 
   1  -7  10       84.06       84.15     15.22 o 
  -8  -6  10        0.23        2.14      4.71 o 
  -7  -6  10       68.54       77.54      9.85 o 
  -6  -6  10      136.56      135.58      8.93 o 
  -5  -6  10       52.55       70.22     13.12 o 
  -4  -6  10      140.80      124.66      8.51 o 
  -3  -6  10      165.55      189.19      7.03 o 
  -2  -6  10        2.03        2.14      2.27 o 
  -1  -6  10       33.35       34.95      7.72 o 
   0  -6  10        2.30       -1.50      5.15 o 
   1  -6  10        1.86       -0.80      6.88 o 
   2  -6  10        5.00        9.38      8.16 o 
   3  -6  10       22.40       17.04     11.79 o 
  -9  -5  10       29.51       21.56      6.90 o 
  -8  -5  10      127.55      146.74      8.75 o 
  -7  -5  10      489.14      496.52     20.13 o 
  -6  -5  10       28.83       32.56     13.28 o 
  -5  -5  10      463.91      505.51     21.42 o 
  -4  -5  10     1586.13     1633.00     26.32 o 
  -3  -5  10      110.56      115.42      5.82 o 
  -2  -5  10       10.01        5.13      3.24 o 
  -1  -5  10       31.02       33.99      2.66 o 
   0  -5  10        3.95        7.24      5.90 o 
   1  -5  10      204.73      210.68     13.78 o 
   2  -5  10      659.28      632.96     26.99 o 
   3  -5  10       33.70       32.93     10.37 o 
   4  -5  10        1.87       15.42     13.71 o 
  -9  -4  10       54.30       64.61      5.76 o 
  -8  -4  10      168.15      175.59     10.92 o 
  -7  -4  10       67.57       55.69     11.57 o 
  -6  -4  10      149.97      175.34      8.23 o 
  -5  -4  10      539.68      529.93     21.42 o 
  -4  -4  10       62.59       59.98      9.85 o 
  -3  -4  10       39.96       42.84      9.42 o 
  -2  -4  10      664.42      659.29     18.92 o 
  -1  -4  10      203.39      181.93     11.21 o 
   0  -4  10      145.32      161.89     11.36 o 
   1  -4  10      104.83      104.55     10.30 o 
   2  -4  10       76.26       91.08     10.92 o 
   3  -4  10      381.91      382.99     18.93 o 
   4  -4  10       67.42       42.48     41.77 o 
   5  -4  10       20.20       12.42     13.28 o 
  -9  -3  10        5.39       14.11      4.45 o 
  -8  -3  10       18.68       12.40      5.12 o 
  -7  -3  10       26.71       22.88      4.55 o 
  -6  -3  10       17.61        5.53      3.44 o 
  -5  -3  10      408.51      425.26     26.78 o 
  -4  -3  10      599.90      599.76     23.13 o 
  -3  -3  10        0.05       -3.86      6.00 o 
  -2  -3  10       40.54       24.42      8.14 o 
  -1  -3  10      220.54      197.48     11.05 o 
   0  -3  10        1.21       -2.36      4.54 o 
   1  -3  10       28.83       19.61      6.81 o 
   2  -3  10        1.83       -2.78      6.55 o 
   3  -3  10      114.40      127.72     11.96 o 
   4  -3  10       10.06        7.28      7.27 o 
   5  -3  10       11.31       14.14     12.85 o 
  -9  -2  10       93.59       95.74      7.93 o 
  -8  -2  10       84.41      110.91      6.72 o 
  -7  -2  10       31.69       14.00      4.88 o 
  -6  -2  10      226.61      246.85      8.55 o 
  -5  -2  10       17.17       12.37      3.14 o 
  -4  -2  10       29.16       40.96      4.13 o 
  -3  -2  10     1223.76     1332.33     50.12 o 
  -2  -2  10     1373.90     1437.71     41.55 o 
  -1  -2  10       31.62       30.84      8.57 o 
   0  -2  10      256.28      327.03     15.53 o 
   1  -2  10      256.01      278.42     15.04 o 
   2  -2  10       60.56       60.00     10.18 o 
   3  -2  10      199.20      224.70     15.89 o 
   4  -2  10      309.17      314.12     19.46 o 
   5  -2  10       25.69       14.14     19.71 o 
   6  -2  10       17.43       36.84     24.85 o 
  -9  -1  10      132.39      146.72     10.05 o 
  -8  -1  10      247.17      218.10     13.22 o 
  -7  -1  10      435.08      389.97     24.41 o 
  -6  -1  10      259.28      303.72      9.67 o 
  -5  -1  10       19.04        4.95      2.90 o 
  -4  -1  10      258.20      244.81      7.18 o 
  -3  -1  10     2003.22     1336.16   1081.50 o 
  -2  -1  10      406.63      356.00     17.99 o 
  -1  -1  10      280.75      301.59     16.71 o 
   0  -1  10      627.18      610.47     23.99 o 
   1  -1  10        1.93        0.86      3.94 o 
   2  -1  10       15.60       24.05      7.98 o 
   3  -1  10      237.64      280.77     16.08 o 
   4  -1  10       69.30       55.84      9.09 o 
   5  -1  10       96.90      107.09     11.66 o 
   6  -1  10       56.19       68.54     16.28 o 
   7  -1  10        4.23        8.57     12.00 o 
  -9   0  10      250.29      261.85     11.69 o 
  -8   0  10       11.42       15.38      5.41 o 
  -7   0  10        1.66        3.28      3.46 o 
  -6   0  10       52.68       56.41      5.58 o 
  -5   0  10       16.54       12.03      3.58 o 
  -4   0  10     1515.79     1398.97     33.48 o 
  -3   0  10     3552.44     3581.33     90.45 o 
  -2   0  10      722.37      725.18     11.99 o 
  -1   0  10        0.04        0.43      4.71 o 
   0   0  10       39.94       49.69      9.42 o 
   1   0  10      249.83      242.47     15.85 o 
   2   0  10       50.95       42.52      9.85 o 
   3   0  10        4.51        4.07      4.85 o 
   4   0  10        1.20       12.42      6.06 o 
   5   0  10       46.28       57.01      6.25 o 
   6   0  10       13.39        8.78      6.97 o 
   7   0  10       33.59       19.60     19.49 o 
  -9   1  10      314.67      327.19     13.40 o 
  -8   1  10      198.18      221.47     11.02 o 
  -7   1  10      318.55      301.44     11.08 o 
  -6   1  10       86.35      119.41      6.60 o 
  -5   1  10       80.69       79.19      5.64 o 
  -4   1  10      991.98      922.12     27.11 o 
  -3   1  10      517.78      538.95     16.86 o 
  -2   1  10      141.69      131.09      5.52 o 
  -1   1  10     3700.49     3709.68    110.10 o 
   0   1  10      576.55      617.75     23.13 o 
   1   1  10       22.53       12.42     11.57 o 
   2   1  10      785.44      849.52     39.41 o 
   3   1  10      500.14      609.41     19.81 o 
   4   1  10       80.08       50.78      7.57 o 
   5   1  10       15.97       26.00      8.37 o 
   6   1  10       47.50       42.96      4.92 o 
   7   1  10       20.14       17.90      9.64 o 
   8   1  10       16.89       18.26     19.92 o 
  -9   2  10        1.80        6.45      5.01 o 
  -8   2  10      281.05      263.94     14.27 o 
  -7   2  10      292.82      293.42     10.55 o 
  -6   2  10      158.17      169.10      8.84 o 
  -5   2  10      705.83      604.88     12.65 o 
  -4   2  10      283.70      299.64     12.27 o 
  -3   2  10       10.46       15.15      2.96 o 
  -2   2  10     2139.58     1985.21     52.10 o 
  -1   2  10     2687.83     2664.38     74.66 o 
   0   2  10      242.64      183.28     80.75 o 
   1   2  10      946.40      951.05     29.13 o 
   2   2  10     1082.88     1193.95     35.13 o 
   3   2  10        2.27        4.28      4.24 o 
   4   2  10      101.23      100.02     13.17 o 
   5   2  10      510.36      562.75     17.42 o 
   6   2  10      187.41      172.73     13.69 o 
   7   2  10      107.10       94.27     24.83 o 
   8   2  10        3.33       -0.06      3.52 o 
  -9   3  10       12.83       20.33      8.71 o 
  -8   3  10        0.15        5.31      5.12 o 
  -7   3  10      441.44      420.62     13.43 o 
  -6   3  10       25.49       14.70      5.33 o 
  -5   3  10       23.95       19.86      4.40 o 
  -4   3  10      213.29      205.52      9.57 o 
  -3   3  10        1.10        1.10      2.53 o 
  -2   3  10       15.12        9.48      6.55 o 
  -1   3  10      810.49      723.67     37.91 o 
   0   3  10      150.45      137.63      7.99 o 
   1   3  10      152.38       11.86     73.26 o 
   2   3  10       28.16       24.85      7.71 o 
   3   3  10        1.78        3.00      5.14 o 
   4   3  10       73.83       88.40      8.95 o 
   5   3  10        4.69        5.04      5.45 o 
   6   3  10      108.54      108.47     10.90 o 
   7   3  10       22.34        7.29      8.35 o 
   8   3  10       17.26        8.77      5.80 o 
   9   3  10       10.28        6.00      4.93 o 
  -9   4  10       18.53       25.87      7.67 o 
  -8   4  10      296.31      313.65     17.99 o 
  -7   4  10      376.28      345.59     13.01 o 
  -6   4  10      178.65      178.32     14.67 o 
  -5   4  10       27.44       52.71      5.93 o 
  -4   4  10       69.31       79.12      9.43 o 
  -3   4  10        5.18        2.60      4.50 o 
  -2   4  10     1024.99      981.34     59.98 o 
  -1   4  10      269.85      238.16     34.27 o 
   0   4  10     1349.44     1362.52     48.41 o 
   1   4  10     3124.41     3177.10    145.66 o 
   2   4  10      459.79      444.80     10.07 o 
   3   4  10       32.93       36.42      3.13 o 
   4   4  10      117.86      123.43      4.04 o 
   5   4  10       45.80       40.05      7.05 o 
   6   4  10      156.09      164.41     11.14 o 
   7   4  10       58.28       60.97      9.14 o 
   8   4  10        2.85        2.84      4.82 o 
   9   4  10       51.36       40.37     16.23 o 
  -8   5  10       34.87       20.32     10.46 o 
  -7   5  10       70.07       67.16     13.23 o 
  -6   5  10      808.24      839.24     21.71 o 
  -5   5  10      535.19      522.36     17.26 o 
  -4   5  10       15.96       25.22      6.20 o 
  -3   5  10      399.89      364.98     14.35 o 
  -2   5  10      411.00      409.90     35.77 o 
  -1   5  10       10.08        7.91      4.94 o 
   0   5  10     1303.15     1275.96     67.90 o 
   1   5  10     2034.19     1962.19     79.04 o 
   2   5  10       46.22       59.00      3.80 o 
   3   5  10      675.89      732.43     13.86 o 
   4   5  10      245.05      250.12      8.23 o 
   5   5  10     1130.73     1005.38     20.38 o 
   6   5  10       33.82       31.94      4.00 o 
   7   5  10      158.63      145.23      8.93 o 
   8   5  10        6.19        5.91      5.62 o 
   9   5  10       43.29       26.24     20.35 o 
  -8   6  10        3.60       -1.94      5.07 o 
  -7   6  10        8.70       13.37      6.33 o 
  -6   6  10        7.73       10.48      6.81 o 
  -5   6  10       40.05       47.81      9.98 o 
  -4   6  10        2.73        0.07      3.90 o 
  -3   6  10       10.77       14.57      8.90 o 
  -2   6  10      281.34      297.16     11.03 o 
  -1   6  10        2.64        0.35      4.35 o 
   0   6  10      204.57      214.24     23.56 o 
   1   6  10       78.26       80.85      8.78 o 
   2   6  10       39.07       57.46      5.43 o 
   3   6  10       51.54       78.40      4.17 o 
   4   6  10      212.85      208.20      7.09 o 
   5   6  10       56.08       46.24      4.99 o 
   6   6  10      137.39      153.77      6.48 o 
   7   6  10       41.64       36.03      4.34 o 
   8   6  10      312.42      297.05     12.64 o 
   9   6  10       41.94       19.53     18.21 o 
  -8   7  10       11.24       -0.51      6.17 o 
  -7   7  10      136.70      134.90     25.70 o 
  -6   7  10      470.59      525.51     21.20 o 
  -5   7  10      461.85      434.79     17.42 o 
  -4   7  10      222.05      205.29     11.81 o 
  -3   7  10      288.74      385.66     15.65 o 
  -2   7  10      293.58      261.96     16.95 o 
  -1   7  10     1065.34     1001.75     23.67 o 
   0   7  10      948.13      998.69     58.48 o 
   1   7  10     1488.03     1364.91     28.92 o 
   2   7  10     1110.09     1091.76     39.84 o 
   3   7  10      753.04      791.98     13.34 o 
   4   7  10      206.00      171.33     11.57 o 
   5   7  10       51.10       61.33      6.00 o 
   6   7  10      341.40      374.91      9.44 o 
   7   7  10       50.96       32.42      4.44 o 
   8   7  10       45.43       58.08      6.82 o 
   9   7  10      136.62      152.29     10.46 o 
  10   7  10       48.52       12.39     11.57 o 
  -7   8  10      111.33       67.00     55.48 o 
  -6   8  10       11.85        8.86      8.47 o 
  -5   8  10      193.51      188.73     14.99 o 
  -4   8  10      351.48      370.19     22.28 o 
  -3   8  10        3.49        0.41      3.78 o 
  -2   8  10       80.24       80.81      9.41 o 
  -1   8  10      182.93      177.45     10.85 o 
   0   8  10       12.99       15.70      4.38 o 
   1   8  10      459.96      436.95     17.78 o 
   2   8  10     1825.51     1901.22     49.05 o 
   3   8  10      486.35      449.79     11.03 o 
   4   8  10       44.15       44.85      4.98 o 
   5   8  10      596.81      670.87     16.09 o 
   6   8  10       45.54       44.63      4.36 o 
   7   8  10       20.51       15.47      3.41 o 
   8   8  10      138.65      161.30      7.63 o 
   9   8  10       29.35       22.46      4.46 o 
  10   8  10        0.49       -0.11      3.49 o 
  -7   9  10       10.78        4.10      7.41 o 
  -6   9  10        0.24        1.32      6.28 o 
  -5   9  10        5.98        8.76      8.69 o 
  -4   9  10        9.58        4.60     11.14 o 
  -3   9  10       90.23       98.29     11.57 o 
  -2   9  10      503.83      477.78     16.20 o 
  -1   9  10       59.24       62.58      7.38 o 
   0   9  10        4.86        6.14      4.21 o 
   1   9  10      116.86      127.22      8.59 o 
   2   9  10        5.67        5.15      4.17 o 
   3   9  10        2.23        9.91      3.47 o 
   4   9  10      134.77      149.10      5.26 o 
   5   9  10        1.72       -0.08      2.56 o 
   6   9  10        6.95       10.26      3.71 o 
   7   9  10        0.64        0.23      3.21 o 
   8   9  10        1.61        3.15      2.48 o 
   9   9  10        2.44        2.09      2.64 o 
  10   9  10       42.09       37.27     12.85 o 
  -6  10  10      107.31      141.27     15.85 o 
  -5  10  10       92.28        1.45      6.04 o 
  -4  10  10      496.25      536.01     21.34 o 
  -3  10  10       72.14       13.51     32.56 o 
  -2  10  10      475.44      487.96     17.42 o 
  -1  10  10        7.37       -0.66      4.51 o 
   0  10  10       13.16        9.42      4.85 o 
   1  10  10      975.91      960.68     23.57 o 
   2  10  10     1238.73     1302.90     49.05 o 
   3  10  10      702.08      682.55     14.54 o 
   4  10  10      320.26      294.88      7.28 o 
   5  10  10      197.37      244.99      8.44 o 
   6  10  10      120.31      123.51      6.57 o 
   7  10  10      332.03      317.89      9.20 o 
   8  10  10       32.55       49.60      4.54 o 
   9  10  10        1.23       -2.45      2.49 o 
  10  10  10       69.51       52.26     14.14 o 
  -5  11  10       88.69       57.19     40.91 o 
  -4  11  10       13.80        5.28      6.43 o 
  -3  11  10       34.92       13.24     19.71 o 
  -2  11  10      213.25      217.61     13.33 o 
  -1  11  10       32.34       22.49      6.66 o 
   0  11  10        6.46       10.50      5.15 o 
   1  11  10      354.30      360.59     12.24 o 
   2  11  10       12.62       21.58      5.57 o 
   3  11  10      535.45      536.97     13.02 o 
   4  11  10     1574.41     1603.69     38.56 o 
   5  11  10        4.23        3.90      2.36 o 
   6  11  10       22.18       23.34      4.28 o 
   7  11  10       29.50       36.75      4.87 o 
   8  11  10        2.42        1.92      2.11 o 
   9  11  10       31.34        8.14     14.14 o 
  10  11  10       81.00      108.39     16.71 o 
  -4  12  10       17.27        4.63      9.70 o 
  -3  12  10      142.15      138.76     14.23 o 
  -2  12  10       27.62        8.84     12.00 o 
  -1  12  10       25.43       22.66      8.87 o 
   0  12  10       47.05       41.47      7.27 o 
   1  12  10      276.94      262.46     17.35 o 
   2  12  10      380.10      382.40     14.34 o 
   3  12  10       60.43       52.95      6.21 o 
   4  12  10        0.36       -0.35      3.41 o 
   5  12  10       83.40       79.01      4.55 o 
   6  12  10        1.19       -1.05      4.70 o 
   7  12  10        4.01        0.58      1.65 o 
   8  12  10        5.52       18.42     15.85 o 
   9  12  10        0.02       -0.86      6.85 o 
  -3  13  10      162.67      115.05     88.46 o 
  -2  13  10      424.07      476.40     25.97 o 
  -1  13  10      189.22      188.78     13.42 o 
   0  13  10      254.28      259.93     26.13 o 
   1  13  10      294.13      324.85     13.02 o 
   2  13  10       74.74       75.03      7.27 o 
   3  13  10      277.52      319.04     15.85 o 
   4  13  10      658.93      669.76     42.41 o 
   5  13  10       83.76       99.82      6.36 o 
   6  13  10      147.46      165.38     20.13 o 
   7  13  10      111.99      103.44     20.99 o 
   8  13  10       64.95       75.40     14.14 o 
   9  13  10      113.07      117.38     17.56 o 
  -3  14  10       54.52       46.70     17.56 o 
  -2  14  10       50.98       14.14     26.78 o 
  -1  14  10       54.20       27.31     28.70 o 
   0  14  10       26.23       35.18     10.59 o 
   1  14  10        4.75        2.41      5.54 o 
   2  14  10      236.90      272.09     22.49 o 
   3  14  10      308.22      320.30     27.63 o 
   4  14  10       45.39       53.64      6.55 o 
   5  14  10      475.03      513.69     13.84 o 
   6  14  10      339.31      302.09     18.85 o 
   7  14  10      197.88      222.77     20.99 o 
   8  14  10      197.32      234.76     21.85 o 
   9  14  10       41.20       57.41     25.28 o 
  -1  15  10       22.98       10.21     11.35 o 
   0  15  10        7.51        3.24     10.59 o 
   1  15  10       15.80       17.56      6.95 o 
   2  15  10       27.20       21.21      6.36 o 
   3  15  10        0.13        0.90      6.16 o 
   4  15  10        6.70        5.00      3.60 o 
   5  15  10      135.82      123.59      7.72 o 
   6  15  10       34.07       23.56     12.00 o 
   7  15  10        0.51       -4.71     15.85 o 
   8  15  10      154.06      133.23     19.71 o 
   0  16  10       25.85       14.05     18.21 o 
   1  16  10       13.54       14.42      7.11 o 
   2  16  10       83.65      107.49      9.81 o 
   3  16  10       60.08       84.61     22.28 o 
   4  16  10       19.89       15.95      4.69 o 
   5  16  10      126.66      137.58     13.92 o 
   6  16  10       39.54       34.27     14.14 o 
   7  16  10       46.33       47.12     15.85 o 
   4  17  10       88.61      105.64     19.28 o 
  -6  -7  11       44.67       34.87     11.36 o 
  -5  -7  11      126.66      123.10     10.14 o 
  -4  -7  11       13.11       12.98     10.29 o 
  -3  -7  11        6.69        3.21      5.45 o 
  -2  -7  11       17.56       20.76      7.72 o 
  -1  -7  11       18.55       23.93     10.18 o 
  -7  -6  11       57.37       55.26     16.28 o 
  -6  -6  11      587.79      563.83     17.87 o 
  -5  -6  11     1137.07     1050.41     26.65 o 
  -4  -6  11      202.56      224.98     12.42 o 
  -3  -6  11      354.46      325.18     19.71 o 
  -2  -6  11      544.02      543.96     23.14 o 
  -1  -6  11       13.99       20.69     12.57 o 
   0  -6  11       48.32       59.73     10.45 o 
   1  -6  11       80.41       77.19     11.96 o 
  -8  -5  11       12.43        3.43      6.00 o 
  -7  -5  11       44.29       43.70      9.42 o 
  -6  -5  11       72.95       56.55     17.14 o 
  -5  -5  11       49.94       56.12     10.71 o 
  -4  -5  11       89.14      100.37      9.38 o 
  -3  -5  11      146.43      144.51     10.75 o 
  -2  -5  11       10.53        7.60      6.20 o 
  -1  -5  11        1.32        4.71      7.00 o 
   0  -5  11       36.32       29.91      8.63 o 
   1  -5  11        1.40        4.93      6.66 o 
   2  -5  11       17.90       16.86      8.93 o 
   3  -5  11      267.57      233.37     18.75 o 
  -8  -4  11       79.15       61.92     11.35 o 
  -7  -4  11       53.19       49.12     10.92 o 
  -6  -4  11        9.51       13.28      7.71 o 
  -5  -4  11       16.34       14.99      8.14 o 
  -4  -4  11        3.93       -1.71      6.00 o 
  -3  -4  11       64.28       85.02     11.01 o 
  -2  -4  11        8.19        9.82      5.90 o 
  -1  -4  11      231.46      228.63     15.63 o 
   0  -4  11       46.59       71.76      9.84 o 
   1  -4  11       43.56       31.46     10.51 o 
   2  -4  11        0.10        2.57      6.06 o 
   3  -4  11       10.89        4.69      8.43 o 
   4  -4  11        1.22       -0.68      6.51 o 
  -9  -3  11      195.03      185.60     10.27 o 
  -8  -3  11        9.04        8.01      4.01 o 
  -7  -3  11      166.52      174.75     47.06 o 
  -6  -3  11      347.54      322.50     14.99 o 
  -5  -3  11      417.27      430.11     20.99 o 
  -4  -3  11     1910.87     2044.76     72.83 o 
  -3  -3  11     1536.24     1452.28     45.84 o 
  -2  -3  11       97.21       94.68     12.85 o 
  -1  -3  11      220.89      279.62     20.88 o 
   0  -3  11      436.64      410.17     19.49 o 
   1  -3  11       32.41       42.02      8.78 o 
   2  -3  11       81.44       97.74     11.36 o 
   3  -3  11      186.93      186.59     19.71 o 
   4  -3  11        1.01       -6.47      7.72 o 
   5  -3  11       15.73       23.49     10.73 o 
  -9  -2  11        8.71       12.20      4.72 o 
  -8  -2  11       24.87       30.22      5.71 o 
  -7  -2  11      191.02      210.00      8.08 o 
  -6  -2  11        4.85       -2.10      2.67 o 
  -5  -2  11       12.18       16.38      6.28 o 
  -4  -2  11      664.14      641.08     36.41 o 
  -3  -2  11      608.42      587.77     35.99 o 
  -2  -2  11      318.47      362.43     20.13 o 
  -1  -2  11      732.70      743.28     29.56 o 
   0  -2  11       27.26       26.52      7.11 o 
   1  -2  11       52.19       33.65      9.41 o 
   2  -2  11       72.53       70.54     11.74 o 
   3  -2  11       57.57       53.41     11.94 o 
   4  -2  11        0.73       -0.49      7.71 o 
   5  -2  11        3.72       -0.20      6.94 o 
  -9  -1  11       16.95       20.89      5.41 o 
  -8  -1  11        8.98       -0.93      3.25 o 
  -7  -1  11       18.34       31.64      5.35 o 
  -6  -1  11       13.92       23.21      4.57 o 
  -5  -1  11       58.58       73.68      4.98 o 
  -4  -1  11       35.47       22.34      3.18 o 
  -3  -1  11       11.68       10.69      2.45 o 
  -2  -1  11       93.39      108.81     12.85 o 
  -1  -1  11      320.53      381.28     20.13 o 
   0  -1  11      264.34      237.33     26.99 o 
   1  -1  11        2.55       -1.59      7.72 o 
   2  -1  11      158.00      184.74     14.47 o 
   3  -1  11       63.55       67.91      9.69 o 
   4  -1  11       10.11       27.42      8.48 o 
   5  -1  11       21.88       33.72      9.69 o 
   6  -1  11      110.46      129.82     14.81 o 
  -9   0  11       21.03       16.22      5.31 o 
  -8   0  11      770.95      761.83     19.27 o 
  -7   0  11       53.25       85.61      7.39 o 
  -6   0  11       90.86       66.61      5.36 o 
  -5   0  11      475.55      469.02     10.99 o 
  -4   0  11       23.08       17.38      3.08 o 
  -3   0  11     1086.36      976.79     20.41 o 
  -2   0  11     4113.97     4204.79    282.96 o 
  -1   0  11      674.72      753.13     27.85 o 
   0   0  11      194.60      198.78     14.99 o 
   1   0  11       21.76       25.28      9.42 o 
   2   0  11       74.47       96.90      9.54 o 
   3   0  11      271.07      225.96     27.20 o 
   4   0  11      153.85      177.86     12.57 o 
   5   0  11       67.53       79.84     12.78 o 
   6   0  11      114.64       99.69     15.42 o 
   7   0  11      253.58      273.75     18.89 o 
  -9   1  11       91.34       58.16      7.36 o 
  -8   1  11       36.37       42.87      8.40 o 
  -7   1  11        5.23        6.60      4.63 o 
  -6   1  11       12.18       16.98      4.66 o 
  -5   1  11      179.67      196.43      8.53 o 
  -4   1  11       43.67       45.49      5.73 o 
  -3   1  11      128.57      131.80      6.31 o 
  -2   1  11     2613.76     2682.14     65.72 o 
  -1   1  11      318.46      314.02     17.99 o 
   0   1  11      337.59      325.58     18.42 o 
   1   1  11      414.02      449.39     21.42 o 
   2   1  11       21.21       24.63      6.36 o 
   3   1  11       10.01        3.92      4.99 o 
   4   1  11       87.46      111.50     12.26 o 
   5   1  11       61.81       41.43     10.25 o 
   6   1  11       42.94       51.01      9.69 o 
   7   1  11       76.28       71.12     14.58 o 
  -9   2  11       16.89       11.66      5.39 o 
  -8   2  11      346.43      348.85     14.05 o 
  -7   2  11       22.13       36.81      5.97 o 
  -6   2  11       67.01       64.11      7.03 o 
  -5   2  11      268.23      237.33      8.13 o 
  -4   2  11       44.30       57.10      5.12 o 
  -3   2  11      442.65      402.03      9.75 o 
  -2   2  11      827.58      795.25     30.02 o 
  -1   2  11      338.73      298.11     11.80 o 
   0   2  11        0.53        2.14      6.00 o 
   1   2  11      431.82      420.26     20.13 o 
   2   2  11      148.85      149.51     13.71 o 
   3   2  11      193.19      153.85     10.30 o 
   4   2  11       91.08      105.60     11.22 o 
   5   2  11       42.04       40.61      9.47 o 
   6   2  11       11.36        6.85      6.06 o 
   7   2  11       53.72        2.34      5.90 o 
   8   2  11        1.94        3.09      7.54 o 
  -9   3  11       91.64      104.08     13.83 o 
  -8   3  11      111.47      100.06      8.78 o 
  -7   3  11      132.40      158.34     10.27 o 
  -6   3  11      297.95      348.84     11.51 o 
  -5   3  11       41.53       60.30      6.78 o 
  -4   3  11      285.65      321.19     10.86 o 
  -3   3  11      613.08      567.83     12.78 o 
  -2   3  11       89.35       77.49      4.38 o 
  -1   3  11      509.10      505.84     20.27 o 
   0   3  11     2546.89     2413.65     76.25 o 
   1   3  11      387.89      489.66     30.84 o 
   2   3  11      258.57      273.32     25.70 o 
   3   3  11      577.75      596.33     34.70 o 
   4   3  11      219.55      248.01     11.66 o 
   5   3  11      218.31      205.70     11.66 o 
   6   3  11      406.18      426.51     19.17 o 
   7   3  11       74.31      107.58     14.35 o 
   8   3  11      114.06       90.85     56.12 o 
  -8   4  11       14.19       12.82      6.04 o 
  -7   4  11       79.75      100.03     23.48 o 
  -6   4  11       97.40       77.64      8.35 o 
  -5   4  11        0.37        0.06      4.47 o 
  -4   4  11       87.54      106.49      7.72 o 
  -3   4  11      261.49      246.46     11.10 o 
  -2   4  11      171.03      192.34     17.99 o 
  -1   4  11     6178.25     6224.83    338.01 o 
   0   4  11     2759.47     2723.19    131.09 o 
   1   4  11       17.10       16.42      5.02 o 
   2   4  11      890.97      811.96     53.98 o 
   3   4  11      383.88      160.75    129.59 o 
   4   4  11        3.74       11.21      6.23 o 
   5   4  11      242.12      254.46     11.66 o 
   6   4  11       20.01       17.14      6.06 o 
   7   4  11        4.83        8.42     10.28 o 
   8   4  11       60.50       -0.59      5.57 o 
  -8   5  11        5.08        2.00      6.05 o 
  -7   5  11        4.53        9.71      6.23 o 
  -6   5  11      239.41      242.84     11.21 o 
  -5   5  11       77.99       51.43     22.61 o 
  -4   5  11       10.97       16.88      5.97 o 
  -3   5  11      291.18      268.45     13.86 o 
  -2   5  11       40.03       42.26      6.38 o 
  -1   5  11      484.35      493.02     21.42 o 
   0   5  11      383.47      363.17     15.64 o 
   1   5  11       10.84       10.57      4.51 o 
   2   5  11       30.08       37.00      8.57 o 
   3   5  11      556.67      494.31     10.28 o 
   4   5  11       44.38       38.13      3.43 o 
   5   5  11        1.04        1.59      2.19 o 
   6   5  11      294.01      267.94     11.66 o 
   7   5  11       13.65       10.10      6.43 o 
   8   5  11        3.94        0.96      4.21 o 
   9   5  11       61.69       26.72     32.34 o 
  -8   6  11        2.37        1.26      4.92 o 
  -7   6  11      178.32      232.76     14.37 o 
  -6   6  11      313.67      263.63     76.40 o 
  -5   6  11      141.42      175.90     16.28 o 
  -4   6  11       12.28       32.19      7.19 o 
  -3   6  11       51.15       76.29      9.97 o 
  -2   6  11      931.18      915.81     21.28 o 
  -1   6  11      875.40      869.50     27.08 o 
   0   6  11       51.60       76.50      7.08 o 
   1   6  11      269.31      294.43     27.85 o 
   2   6  11     2478.74     2499.03     81.18 o 
   3   6  11      568.85      556.46     10.69 o 
   4   6  11      101.97      129.86      5.28 o 
   5   6  11      431.42      424.14     10.35 o 
   6   6  11       53.03       54.84      4.71 o 
   7   6  11      238.48      234.28     12.76 o 
   8   6  11      217.85      194.25     10.59 o 
   9   6  11      120.13      139.99     10.37 o 
  -7   7  11       66.11       82.25     10.20 o 
  -6   7  11        1.57        8.71      8.49 o 
  -5   7  11      152.17      182.01     12.72 o 
  -4   7  11       97.96       88.13      9.38 o 
  -3   7  11        0.45        0.45      3.78 o 
  -2   7  11      216.34      251.12     14.20 o 
  -1   7  11        1.36        2.10      4.46 o 
   0   7  11      479.26      466.91     18.64 o 
   1   7  11     3377.99     3489.39    139.87 o 
   2   7  11      985.67      921.75     39.84 o 
   3   7  11        1.62        2.37      2.03 o 
   4   7  11      481.77      532.55     11.65 o 
   5   7  11      117.36      108.84      7.71 o 
   6   7  11        2.80        0.43      2.13 o 
   7   7  11      218.03      240.33      9.72 o 
   8   7  11      182.58      154.58      7.09 o 
   9   7  11       26.60       23.62      6.04 o 
  -7   8  11      115.28       65.28     69.62 o 
  -6   8  11        7.38        3.71      6.79 o 
  -5   8  11      129.21      133.22     14.78 o 
  -4   8  11      605.07      584.77     19.93 o 
  -3   8  11      605.82      525.22     17.63 o 
  -2   8  11      921.23      858.74     21.75 o 
  -1   8  11      310.09      326.40     24.20 o 
   0   8  11      269.29      219.74      9.68 o 
   1   8  11       10.83       10.39      5.28 o 
   2   8  11       11.60        8.94      5.14 o 
   3   8  11        0.84        5.26      2.48 o 
   4   8  11        3.15       -0.52      3.47 o 
   5   8  11      119.65      124.54      6.38 o 
   6   8  11       34.86       22.36      4.86 o 
   7   8  11        0.12        4.22      3.36 o 
   8   8  11        0.89        4.10      3.48 o 
   9   8  11        3.29       -0.41      3.13 o 
  -6   9  11      119.09       64.35     67.69 o 
  -5   9  11      339.04      371.43     25.49 o 
  -4   9  11      146.65      146.71     12.41 o 
  -3   9  11      171.41      188.94     12.24 o 
  -2   9  11      399.89      438.02     15.88 o 
  -1   9  11      247.39      250.54     20.13 o 
   0   9  11      734.62      702.18     18.42 o 
   1   9  11      434.58      453.50     13.02 o 
   2   9  11        8.45        4.77      5.78 o 
   3   9  11      220.96      196.37      8.16 o 
   4   9  11     1093.26     1164.65     18.02 o 
   5   9  11      166.97      136.92      8.48 o 
   6   9  11      346.26      354.29     10.60 o 
   7   9  11      419.44      444.87     11.30 o 
   8   9  11      130.05      107.51     15.96 o 
   9   9  11       24.90       29.58      8.18 o 
  -6  10  11        5.61       -0.41     10.42 o 
  -5  10  11       83.21       36.03     52.91 o 
  -4  10  11       29.66       21.46      8.63 o 
  -3  10  11      304.63      338.08     16.35 o 
  -2  10  11        0.76        1.63      4.82 o 
  -1  10  11     1055.34     1059.97     25.87 o 
   0  10  11      361.50      363.09     13.32 o 
   1  10  11       24.69       27.97      6.97 o 
   2  10  11      789.26      724.53     16.81 o 
   3  10  11     1149.46     1204.77     26.29 o 
   4  10  11      207.85      212.26      7.33 o 
   5  10  11      503.47      467.97     17.37 o 
   6  10  11      176.57      224.69     10.50 o 
   7  10  11       18.92       16.55      3.70 o 
   8  10  11       25.71       25.32      4.07 o 
   9  10  11        0.43        4.75      3.00 o 
  -5  11  11       35.51       12.85     21.42 o 
  -4  11  11        9.43        4.11     11.40 o 
  -3  11  11       76.67       88.54     11.50 o 
  -2  11  11      312.27      311.50     15.60 o 
  -1  11  11       29.72       30.72      7.38 o 
   0  11  11        2.18       -0.78      4.38 o 
   1  11  11      148.28      157.88     11.08 o 
   2  11  11        1.78        3.51      4.28 o 
   3  11  11      113.20      122.30      7.38 o 
   4  11  11       37.36       20.61      4.07 o 
   5  11  11       67.43       56.06     20.92 o 
   6  11  11       91.74       97.71      8.29 o 
   7  11  11      152.60      173.70      6.10 o 
   8  11  11       38.00       21.15      3.94 o 
   9  11  11        2.19        2.57      7.28 o 
  -4  12  11      129.68      159.74     16.35 o 
  -3  12  11      250.37      248.65     19.84 o 
  -2  12  11       18.07       22.68      8.33 o 
  -1  12  11      506.81      557.85     25.06 o 
   0  12  11      366.82      400.99     29.56 o 
   1  12  11       94.77      110.40     13.28 o 
   2  12  11      627.20      642.99     19.63 o 
   3  12  11      130.67      127.06      7.68 o 
   4  12  11       12.74        9.66      4.46 o 
   5  12  11      392.91      378.45      9.33 o 
   6  12  11      114.01      116.90      6.88 o 
   7  12  11       39.81       43.59      3.81 o 
   8  12  11      270.45      277.60     19.71 o 
   9  12  11      148.09      164.93     17.99 o 
  -3  13  11        5.06        2.14      9.36 o 
  -2  13  11       71.91       69.62     11.51 o 
  -1  13  11        9.21       14.51      7.55 o 
   0  13  11       76.29       79.75     11.68 o 
   1  13  11       17.25       16.43      6.20 o 
   2  13  11       23.33       19.69      5.60 o 
   3  13  11       65.85       80.23     12.00 o 
   4  13  11      105.83      115.83      9.64 o 
   5  13  11      102.92       96.27      5.59 o 
   6  13  11        1.26       -3.24      6.43 o 
   7  13  11       88.77       88.57      6.43 o 
   8  13  11       83.63       96.39     14.99 o 
   9  13  11        3.72        3.00     13.71 o 
  -2  14  11       24.11       12.13     12.21 o 
  -1  14  11      184.22      212.31     25.70 o 
   0  14  11      273.86      302.84     27.20 o 
   1  14  11       57.70       71.22     14.14 o 
   2  14  11      123.14      141.29     16.10 o 
   3  14  11       67.09       77.40      7.57 o 
   4  14  11      125.18      112.50      8.69 o 
   5  14  11        5.00       -0.40      3.84 o 
   6  14  11        1.37        5.14      3.83 o 
   7  14  11        0.74        2.57      7.71 o 
   8  14  11       59.01       58.69     22.71 o 
  -1  15  11      165.29      219.34     32.77 o 
   0  15  11      112.94      127.65     20.35 o 
   1  15  11      386.65      458.25     50.55 o 
   2  15  11      356.04      334.79     47.98 o 
   3  15  11      120.74      119.86     21.85 o 
   4  15  11       81.92      100.56      7.42 o 
   5  15  11        1.48        2.86      2.76 o 
   6  15  11       16.76       12.00     16.71 o 
   7  15  11      302.92      304.16     25.28 o 
   1  16  11        1.41        3.86      9.42 o 
   2  16  11       12.41       16.97      6.64 o 
   3  16  11      136.35      134.75     16.92 o 
   4  16  11       58.15       33.66      9.38 o 
   5  16  11        9.02        2.65      4.47 o 
   6  16  11       60.80       65.12     16.28 o 
  -5  -6  12      175.13      158.21     13.94 o 
  -4  -6  12       28.81       32.11      9.64 o 
  -3  -6  12        5.24       -0.44      4.69 o 
  -2  -6  12        1.05        4.50      6.36 o 
  -1  -6  12        0.26       -7.08      8.76 o 
  -7  -5  12       74.89       86.54     12.42 o 
  -6  -5  12      129.41      155.94     24.42 o 
  -5  -5  12        1.90        0.50      4.38 o 
  -4  -5  12       67.75       56.22     14.37 o 
  -3  -5  12      295.27      304.72     15.44 o 
  -2  -5  12      128.61      132.53     12.41 o 
  -1  -5  12      210.67      216.93     14.69 o 
   0  -5  12      159.00      160.07     17.00 o 
   1  -5  12       13.88       20.56      9.09 o 
  -7  -4  12       71.47       69.83     19.71 o 
  -6  -4  12        3.14        4.71      7.28 o 
  -5  -4  12      242.53      267.32     28.70 o 
  -4  -4  12      410.21      438.68     23.99 o 
  -3  -4  12       12.74        9.98      6.34 o 
  -2  -4  12      443.69      458.12     18.17 o 
  -1  -4  12      562.41      575.37     21.34 o 
   0  -4  12      112.31      112.89     14.92 o 
   1  -4  12      247.38      226.86     16.06 o 
   2  -4  12       31.15       35.24     12.51 o 
  -8  -3  12        0.03        2.62      5.36 o 
  -7  -3  12       44.77       48.63      6.79 o 
  -6  -3  12        7.35        2.74      4.00 o 
  -5  -3  12      107.87      102.39     13.71 o 
  -4  -3  12      277.12      266.04     28.70 o 
  -3  -3  12       43.92       43.27     11.57 o 
  -2  -3  12       53.02       40.98      8.47 o 
  -1  -3  12       19.42       18.38      8.35 o 
   0  -3  12        1.57        0.80      6.55 o 
   1  -3  12       10.07       11.75      9.14 o 
   2  -3  12       11.87       20.78      8.78 o 
   3  -3  12      166.09      182.11     16.05 o 
  -8  -2  12      192.70      229.59     12.66 o 
  -7  -2  12      119.30      110.45      6.86 o 
  -6  -2  12       16.90        6.99      4.27 o 
  -5  -2  12       93.10      107.67     16.71 o 
  -4  -2  12       13.80        4.71      7.28 o 
  -3  -2  12      131.57      114.81     14.57 o 
  -2  -2  12      103.80      128.09     23.99 o 
  -1  -2  12      162.77      141.89     14.18 o 
   0  -2  12       31.45       54.03     11.16 o 
   1  -2  12      280.17      288.50     19.07 o 
   2  -2  12       86.84       58.61     12.65 o 
   3  -2  12       21.09       26.38     14.83 o 
   4  -2  12      146.69      180.27     19.39 o 
  -8  -1  12       46.52       49.99      6.31 o 
  -7  -1  12       69.15       54.58      6.78 o 
  -6  -1  12      324.19      345.46     10.17 o 
  -5  -1  12      303.65      296.15      8.55 o 
  -4  -1  12      133.86      115.60     10.07 o 
  -3  -1  12      564.41      661.88     40.70 o 
  -2  -1  12      646.43      659.31     28.70 o 
  -1  -1  12      277.45      284.46     19.71 o 
   0  -1  12      736.49      809.13     23.78 o 
   1  -1  12      797.50      765.31     23.78 o 
   2  -1  12      435.76      441.93     18.78 o 
   3  -1  12      205.06      233.76     15.45 o 
   4  -1  12       29.03       33.35      9.54 o 
   5  -1  12       11.10       12.64      8.78 o 
  -8   0  12       99.65      119.66      8.20 o 
  -7   0  12        1.20        2.63      3.61 o 
  -6   0  12        6.83        3.34      4.51 o 
  -5   0  12       20.78       11.49      3.56 o 
  -4   0  12       71.62       73.04      4.79 o 
  -3   0  12        1.62        0.70      2.46 o 
  -2   0  12       15.93       31.70     10.28 o 
  -1   0  12        0.36        3.43      6.85 o 
   0   0  12        0.42        5.14     12.42 o 
   1   0  12        0.94        0.19      5.06 o 
   2   0  12        0.77        6.90      6.20 o 
   3   0  12       16.11       19.92      7.88 o 
   4   0  12        1.09       -2.57      6.06 o 
   5   0  12       97.75      143.71     15.42 o 
   6   0  12      114.00      124.34     14.39 o 
  -8   1  12       83.98      106.71     10.61 o 
  -7   1  12      435.52      412.24     15.75 o 
  -6   1  12      593.41      597.08     13.92 o 
  -5   1  12      228.11      234.45      8.81 o 
  -4   1  12       14.40        7.18      3.01 o 
  -3   1  12      115.32      128.43      4.80 o 
  -2   1  12       10.03        7.27      1.65 o 
  -1   1  12       28.30       29.56      9.85 o 
   0   1  12      547.68      595.91     26.56 o 
   1   1  12       15.37       21.42      9.42 o 
   2   1  12       44.82       43.48      8.33 o 
   3   1  12      426.90      443.72     17.42 o 
   4   1  12       89.01       74.86     13.28 o 
   5   1  12       10.42        2.36      9.39 o 
   6   1  12      139.85      155.87     14.39 o 
  -8   2  12       75.19       80.87      8.79 o 
  -7   2  12      607.47      588.54     15.98 o 
  -6   2  12       95.84      111.75      7.35 o 
  -5   2  12      194.92      169.60      7.99 o 
  -4   2  12     1144.96     1072.34     32.80 o 
  -3   2  12      103.40      121.29      7.86 o 
  -2   2  12      312.88      303.57      8.12 o 
  -1   2  12     1497.37     1476.57     50.26 o 
   0   2  12      258.27      269.89     18.42 o 
   1   2  12      329.37      325.16     19.71 o 
   2   2  12      687.18      672.16     28.70 o 
   3   2  12      831.08      822.39     23.33 o 
   4   2  12      387.35      337.19     23.33 o 
   5   2  12      172.53      212.37     13.48 o 
   6   2  12      113.69      110.73     11.80 o 
   7   2  12      229.28      237.77     16.81 o 
  -8   3  12       56.95       47.93     11.93 o 
  -7   3  12        8.27        8.92      5.03 o 
  -6   3  12      128.17      104.48      8.93 o 
  -5   3  12        2.28        3.08      3.25 o 
  -4   3  12        2.11       -2.63      3.13 o 
  -3   3  12      186.39      178.72      6.40 o 
  -2   3  12       85.69       68.37      6.30 o 
  -1   3  12        8.95       14.29      2.19 o 
   0   3  12       60.28       37.60     33.84 o 
   1   3  12      396.00      397.13     20.99 o 
   2   3  12      197.18      232.62     17.56 o 
   3   3  12        2.92        3.00      6.85 o 
   4   3  12      274.47      268.01     13.48 o 
   5   3  12       77.72       96.08     11.94 o 
   6   3  12        3.18        0.32      4.38 o 
   7   3  12       87.09       74.68     48.41 o 
  -8   4  12      174.28      195.22     12.84 o 
  -7   4  12      247.94      257.65     12.03 o 
  -6   4  12      124.80      110.82      9.63 o 
  -5   4  12      475.33      495.47     13.59 o 
  -4   4  12      887.73      832.71     20.06 o 
  -3   4  12       14.74       26.41      4.91 o 
  -2   4  12       57.98       65.58      4.48 o 
  -1   4  12       49.18       33.39     16.36 o 
   0   4  12      937.22      913.58     42.63 o 
   1   4  12      241.50      232.74     23.35 o 
   2   4  12      672.65      723.14     39.41 o 
   3   4  12       46.00       42.41     10.28 o 
   4   4  12      105.11       86.84      9.09 o 
   5   4  12      210.61      205.30     13.28 o 
   6   4  12       21.16        0.86      4.54 o 
   7   4  12       19.01        0.00      3.94 o 
   8   4  12       27.89        2.26      6.94 o 
  -8   5  12       49.39       43.94      9.15 o 
  -7   5  12       84.96       96.20      9.39 o 
  -6   5  12      144.64      159.61      9.84 o 
  -5   5  12     1187.00     1177.90     24.05 o 
  -4   5  12      461.50      396.85    115.48 o 
  -3   5  12       84.82       95.58     10.31 o 
  -2   5  12     1242.14     1221.35     34.06 o 
  -1   5  12      182.41      177.79     10.06 o 
   0   5  12        2.64       -2.77      4.94 o 
   1   5  12      348.87      334.44     17.35 o 
   2   5  12      278.05      274.35      7.07 o 
   3   5  12       78.45       86.18      4.17 o 
   4   5  12     1307.59     1271.10     38.98 o 
   5   5  12      499.46      471.48     16.05 o 
   6   5  12        1.41        1.51      5.12 o 
   7   5  12       30.28        0.23      4.35 o 
   8   5  12      105.52      119.10     11.20 o 
  -7   6  12        7.53        5.43      6.83 o 
  -6   6  12       71.45       77.73      8.63 o 
  -5   6  12        0.40        2.32      6.07 o 
  -4   6  12       13.61        6.33      5.60 o 
  -3   6  12       79.29       80.42     13.62 o 
  -2   6  12        1.34        1.51      3.71 o 
  -1   6  12       27.08       20.63      5.90 o 
   0   6  12      109.67      128.78     10.69 o 
   1   6  12      236.03      259.96     27.20 o 
   2   6  12      330.50      294.90      7.41 o 
   3   6  12      431.37      420.69     10.63 o 
   4   6  12       39.91       22.92      4.28 o 
   5   6  12       18.04       19.54      3.25 o 
   6   6  12       12.50        1.13      5.59 o 
   7   6  12      233.94      195.16     11.21 o 
   8   6  12        0.78       -0.17      5.29 o 
  -7   7  12      161.02      151.01     14.09 o 
  -6   7  12      116.50      116.61     15.53 o 
  -5   7  12      234.18      257.42     14.99 o 
  -4   7  12      157.99      115.26     13.06 o 
  -3   7  12      468.33      468.22     23.56 o 
  -2   7  12      551.18      550.53     19.80 o 
  -1   7  12      627.00      609.91     24.63 o 
   0   7  12      516.14      580.36     35.56 o 
   1   7  12       55.98       52.80      6.77 o 
   2   7  12      124.04      113.77      8.11 o 
   3   7  12      580.16      632.19     15.64 o 
   4   7  12      569.78      543.11     11.94 o 
   5   7  12      107.28       87.48      5.23 o 
   6   7  12       39.45       46.00      4.68 o 
   7   7  12      327.01      298.38     10.04 o 
   8   7  12       99.90       83.49     10.92 o 
   9   7  12        1.45       14.34      7.15 o 
  -7   8  12       53.64       34.94      9.20 o 
  -6   8  12       92.24      120.94     16.14 o 
  -5   8  12       64.51       61.75     12.29 o 
  -4   8  12      340.60      338.51     24.75 o 
  -3   8  12      797.23      822.32     23.84 o 
  -2   8  12      201.76      169.43     11.16 o 
  -1   8  12      127.52      122.66      9.07 o 
   0   8  12       25.87       43.13      6.58 o 
   1   8  12      181.60      220.83     10.71 o 
   2   8  12       33.31       26.92      5.55 o 
   3   8  12      671.69      724.27     14.07 o 
   4   8  12       53.10       36.69      4.35 o 
   5   8  12      282.82      311.41     11.66 o 
   6   8  12      754.22      758.41     17.41 o 
   7   8  12      183.32      160.52     10.67 o 
   8   8  12      146.03      162.65      9.58 o 
   9   8  12      136.82      153.14      9.68 o 
  -6   9  12       35.86       35.79     13.62 o 
  -5   9  12        7.88       13.18      8.02 o 
  -4   9  12        0.68        2.11      5.60 o 
  -3   9  12      190.90      181.35     15.53 o 
  -2   9  12       57.90       60.03     11.78 o 
  -1   9  12        5.22        0.37      4.63 o 
   0   9  12        0.10        4.83      4.51 o 
   1   9  12      142.30      145.32      8.90 o 
   2   9  12       55.38       76.97      8.48 o 
   3   9  12       47.89       69.87      6.64 o 
   4   9  12       19.86       18.96      4.70 o 
   5   9  12      228.00      260.03     16.07 o 
   6   9  12      100.52       86.77      8.78 o 
   7   9  12      142.90      128.46      6.43 o 
   8   9  12       33.54       43.40      5.03 o 
   9   9  12        0.09        0.80      4.02 o 
  -5  10  12        5.63        4.74      7.72 o 
  -4  10  12      249.54      244.07     16.02 o 
  -3  10  12      342.83      332.54     16.65 o 
  -2  10  12      616.61      539.69     19.52 o 
  -1  10  12     1312.97     1330.91     34.86 o 
   0  10  12        9.33       10.98      6.67 o 
   1  10  12      281.27      280.52     26.35 o 
   2  10  12      608.30      589.43     21.85 o 
   3  10  12       48.18       63.95      6.47 o 
   4  10  12      144.51      130.08      6.00 o 
   5  10  12      349.95      357.97     11.57 o 
   6  10  12       90.10      103.41      8.78 o 
   7  10  12       46.47       30.27      5.90 o 
   8  10  12       36.52       38.78      4.72 o 
   9  10  12       25.66       25.12      5.21 o 
  -5  11  12      157.99      151.75     16.65 o 
  -4  11  12       73.92       77.31     12.57 o 
  -3  11  12       21.61       35.70      9.51 o 
  -2  11  12      416.76      400.04     17.87 o 
  -1  11  12      803.84      872.78     28.45 o 
   0  11  12      285.29      282.32     13.46 o 
   1  11  12       71.96       60.47      7.55 o 
   2  11  12       12.26        8.44      4.63 o 
   3  11  12      627.14      610.92     17.97 o 
   4  11  12      314.81      294.07      8.63 o 
   5  11  12      844.37      912.57     23.36 o 
   6  11  12       27.61       26.62      4.94 o 
   7  11  12      189.65      183.53      7.68 o 
   8  11  12      125.88      153.56      7.52 o 
   9  11  12        4.77        5.57     12.42 o 
  -4  12  12       60.82       57.81     13.32 o 
  -3  12  12       14.01        9.76      8.16 o 
  -2  12  12       88.52       86.21     11.51 o 
  -1  12  12        2.37        1.37      7.33 o 
   0  12  12      232.85      236.90     13.33 o 
   1  12  12       23.01       24.19      6.51 o 
   2  12  12      107.15      105.55      8.29 o 
   3  12  12       38.85       19.71      6.85 o 
   4  12  12       12.32       11.27      4.31 o 
   5  12  12        5.42        5.58      3.30 o 
   6  12  12       19.86       11.76      5.97 o 
   7  12  12        6.48        8.41      3.29 o 
   8  12  12       20.60       10.83      4.09 o 
  -3  13  12        0.90        5.77      8.29 o 
  -2  13  12      274.42      304.41     21.53 o 
  -1  13  12      529.31      518.55     35.99 o 
   0  13  12      572.43      575.68     31.70 o 
   1  13  12      413.65      421.52     17.56 o 
   2  13  12      104.16      116.98     10.71 o 
   3  13  12       52.85       75.05      7.25 o 
   4  13  12      499.56      501.27     37.27 o 
   5  13  12      153.04      165.31      7.07 o 
   6  13  12        7.32       12.77      5.18 o 
   7  13  12       60.13       56.59      6.42 o 
   8  13  12       16.15       26.56     17.14 o 
  -2  14  12       83.73       80.50     13.42 o 
  -1  14  12       36.56       43.04     12.51 o 
   0  14  12      160.87      162.50     31.92 o 
   1  14  12      146.01      152.49     11.66 o 
   2  14  12       29.45       33.26      6.97 o 
   3  14  12      224.82      233.45     24.85 o 
   4  14  12       47.16       63.86      6.66 o 
   5  14  12      207.79      172.06      7.93 o 
   6  14  12      172.71      175.83     14.14 o 
   7  14  12      116.99      109.24     24.42 o 
   8  14  12       29.71       39.84     12.85 o 
  -1  15  12        3.68        8.08     12.68 o 
   0  15  12       55.75       59.24     10.91 o 
   1  15  12       14.39       24.33     10.06 o 
   2  15  12       13.87       15.62      6.64 o 
   3  15  12       10.57       14.74      7.13 o 
   4  15  12       28.23       25.50      5.90 o 
   5  15  12       35.22       27.27      5.61 o 
   6  15  12        1.09       -1.26      4.07 o 
   7  15  12        0.13        7.28      9.85 o 
   1  16  12      136.80      128.35     15.20 o 
   2  16  12       97.71      116.92     17.78 o 
   3  16  12       87.07       96.97      9.21 o 
   4  16  12        7.70        4.95      5.78 o 
   5  16  12        0.71        6.00      4.27 o 
  -4  -5  13       28.54       39.66      9.07 o 
  -3  -5  13       56.97       69.37     12.71 o 
  -2  -5  13       21.98       29.77      9.39 o 
  -1  -5  13       38.70       34.06     10.30 o 
  -6  -4  13       58.72       65.12     13.28 o 
  -5  -4  13      104.94       91.68     23.56 o 
  -4  -4  13        7.27        9.31      6.81 o 
  -3  -4  13       19.53       22.41      8.02 o 
  -2  -4  13      103.40      103.29     11.96 o 
  -1  -4  13       55.73       57.94     11.05 o 
   0  -4  13      127.56       99.04     13.17 o 
   1  -4  13        2.89        0.95      7.98 o 
  -7  -3  13        2.72       10.34      5.14 o 
  -6  -3  13      268.62      291.74     31.27 o 
  -5  -3  13      261.57      272.89     20.99 o 
  -4  -3  13        8.54        7.71      8.57 o 
  -3  -3  13      136.71      174.79     27.85 o 
  -2  -3  13      201.27      199.64     17.11 o 
  -1  -3  13      117.98      120.07     15.25 o 
   0  -3  13      440.91      420.74     19.99 o 
   1  -3  13       94.13       80.17     12.42 o 
   2  -3  13        1.72       -5.38      9.47 o 
  -7  -2  13      187.74      173.32     60.33 o 
  -6  -2  13      242.34      213.46     17.14 o 
  -5  -2  13       15.40       19.28     15.85 o 
  -4  -2  13        6.85       -1.71      7.28 o 
  -3  -2  13       79.27       74.97     13.71 o 
  -2  -2  13      143.57      145.23     17.14 o 
  -1  -2  13      281.70      342.40     17.26 o 
   0  -2  13      187.07      183.85     22.49 o 
   1  -2  13       30.60       34.27      9.69 o 
   2  -2  13      106.18      139.85     17.00 o 
   3  -2  13       42.90       35.57     10.75 o 
  -7  -1  13        9.95        5.82      4.99 o 
  -6  -1  13       71.43       90.03      6.83 o 
  -5  -1  13       13.60        2.68      3.02 o 
  -4  -1  13       15.18       16.71      9.85 o 
  -3  -1  13        0.57        4.28     12.85 o 
  -2  -1  13        0.03       -2.14      7.28 o 
  -1  -1  13        0.06       19.28     10.71 o 
   0  -1  13        4.59        3.38     10.07 o 
   1  -1  13       50.92       73.10     13.04 o 
   2  -1  13       37.36       27.21      9.24 o 
   3  -1  13       13.59       16.28      8.48 o 
   4  -1  13        0.62       11.06      8.63 o 
  -8   0  13       40.85       24.19      5.79 o 
  -7   0  13      668.72      685.26     27.32 o 
  -6   0  13      117.58      120.75      7.24 o 
  -5   0  13       72.92       63.58      5.49 o 
  -4   0  13      558.94      581.57     27.01 o 
  -3   0  13        5.05        3.86      7.71 o 
  -2   0  13       17.78       17.14     10.28 o 
  -1   0  13      663.40      784.83     33.84 o 
   0   0  13      166.66      188.07     18.42 o 
   1   0  13      147.83      142.21     12.87 o 
   2   0  13      258.79      289.71     16.51 o 
   3   0  13       93.12       95.06     12.12 o 
   4   0  13       18.90       22.26      8.93 o 
   5   0  13       32.32       55.32     11.96 o 
  -8   1  13      117.52      103.48      9.27 o 
  -7   1  13        3.28       -0.82      4.53 o 
  -6   1  13      153.33      121.39      7.38 o 
  -5   1  13      383.43      377.54     13.66 o 
  -4   1  13      461.97      483.61     18.16 o 
  -3   1  13      116.06      119.72      6.09 o 
  -2   1  13      462.54      407.41     23.56 o 
  -1   1  13       77.34       92.96     23.56 o 
   0   1  13      241.13      227.91     29.99 o 
   1   1  13      311.22      342.72     34.70 o 
   2   1  13      415.48      443.69     18.63 o 
   3   1  13        8.89        0.00      4.24 o 
   4   1  13        2.84       11.78     12.42 o 
   5   1  13        1.63       -5.46      8.82 o 
   6   1  13        8.68       10.92      8.78 o 
  -8   2  13       30.24       31.42      6.62 o 
  -7   2  13      142.43      177.04     15.61 o 
  -6   2  13        3.47       11.44      6.27 o 
  -5   2  13      103.17       98.29     12.28 o 
  -4   2  13      362.76      369.68      9.84 o 
  -3   2  13        0.14       -2.36      3.01 o 
  -2   2  13      642.06      577.54     22.02 o 
  -1   2  13      499.71      595.48     28.27 o 
   0   2  13        0.01        4.28      7.71 o 
   1   2  13       75.28       54.41     12.85 o 
   2   2  13        8.75       -1.29      7.28 o 
   3   2  13        1.76        4.65      7.27 o 
   4   2  13       77.71       66.42     10.29 o 
   5   2  13        0.91        1.25      6.23 o 
   6   2  13       83.34       95.60     12.87 o 
  -8   3  13      172.89      184.64     11.25 o 
  -7   3  13        3.80        9.56      7.08 o 
  -6   3  13      488.34      459.60     15.16 o 
  -5   3  13      870.82      810.99     18.48 o 
  -4   3  13      110.62      128.16      6.71 o 
  -3   3  13      359.34      319.06      9.01 o 
  -2   3  13      710.03      681.60     34.64 o 
  -1   3  13       14.63       17.07      2.91 o 
   0   3  13      330.24      320.02     20.99 o 
   1   3  13      585.95      645.17     29.13 o 
   2   3  13       85.07      107.10     14.57 o 
   3   3  13       79.23       64.31      9.39 o 
   4   3  13      165.42      183.80     15.25 o 
   5   3  13       49.09       39.99      8.93 o 
   6   3  13      139.46      140.76     16.07 o 
   7   3  13       72.87        1.23      7.00 o 
  -7   4  13       25.94       24.66      7.64 o 
  -6   4  13      185.20      168.83      9.83 o 
  -5   4  13       66.81       72.05      6.95 o 
  -4   4  13       63.41       72.61      8.30 o 
  -3   4  13      731.15      656.55     13.74 o 
  -2   4  13      122.20      146.71      9.34 o 
  -1   4  13        3.94        3.35      3.01 o 
   0   4  13      336.80      307.95      9.61 o 
   1   4  13      548.09      619.47     27.85 o 
   2   4  13      482.47      478.95     24.42 o 
   3   4  13     1021.84     1046.16     39.41 o 
   4   4  13      448.25      452.63     17.57 o 
   5   4  13      112.57      129.65     13.36 o 
   6   4  13       41.34        1.29      5.15 o 
   7   4  13        2.04       -0.21      4.85 o 
  -7   5  13        1.11       -2.44      4.93 o 
  -6   5  13       16.09       22.60      7.06 o 
  -5   5  13      193.92      180.49     10.59 o 
  -4   5  13       29.29       30.69      6.48 o 
  -3   5  13       32.85       36.69      5.15 o 
  -2   5  13       85.82       83.62      9.03 o 
  -1   5  13        7.00        3.12      4.60 o 
   0   5  13      482.85      462.89     22.71 o 
   1   5  13       83.69       66.28      2.45 o 
   2   5  13       24.46        1.02     12.21 o 
   3   5  13       25.42       20.56      9.42 o 
   4   5  13       17.22       20.99      9.85 o 
   5   5  13       71.42       62.96      8.63 o 
   6   5  13       20.38       -1.50      4.85 o 
   7   5  13        2.65        1.71      8.48 o 
  -7   6  13      108.12      140.78     14.49 o 
  -6   6  13      123.47      131.87     13.30 o 
  -5   6  13      186.64      149.88      9.81 o 
  -4   6  13      749.58      721.09     23.23 o 
  -3   6  13      338.63      366.89     18.14 o 
  -2   6  13       33.51       30.57      7.10 o 
  -1   6  13      596.25      631.81     38.34 o 
   0   6  13      163.68      154.67      9.98 o 
   1   6  13       57.77       54.29      9.25 o 
   2   6  13      209.52      215.54      7.35 o 
   3   6  13      828.58      781.35     32.99 o 
   4   6  13        2.07        4.45      4.28 o 
   5   6  13       28.29       16.50     16.91 o 
   6   6  13        0.96       -3.87      5.90 o 
   7   6  13       50.05        0.43      4.24 o 
   8   6  13       58.85       -2.33      6.34 o 
  -7   7  13       69.68       77.56     11.76 o 
  -6   7  13       31.08       26.24      7.58 o 
  -5   7  13       20.23       21.54      8.42 o 
  -4   7  13      665.92      613.82     28.70 o 
  -3   7  13      258.58      238.95     13.47 o 
  -2   7  13      227.10      254.10     15.37 o 
  -1   7  13      578.44      599.14     37.49 o 
   0   7  13       65.24       58.32      7.72 o 
   1   7  13       15.09       33.06      9.21 o 
   2   7  13      536.49      542.28     10.22 o 
   3   7  13      210.18      200.29     10.07 o 
   4   7  13      115.70      144.67      5.88 o 
   5   7  13      493.59      466.35     13.89 o 
   6   7  13       13.64        8.13      4.44 o 
   7   7  13       99.57       52.85     32.77 o 
   8   7  13        4.61        2.86      4.99 o 
  -6   8  13        4.10        5.52      7.72 o 
  -5   8  13        0.29        1.45      5.85 o 
  -4   8  13       51.32       65.72     14.99 o 
  -3   8  13        5.48        8.74      6.47 o 
  -2   8  13       19.76       17.02      6.77 o 
  -1   8  13      214.27      225.84     14.34 o 
   0   8  13      104.71       94.72     10.90 o 
   1   8  13      474.40      444.94     14.63 o 
   2   8  13      817.88      875.06     26.35 o 
   3   8  13       73.68       58.78      5.46 o 
   4   8  13       66.99       67.53      5.36 o 
   5   8  13        1.20        8.49      4.82 o 
   6   8  13       12.78       14.66      5.13 o 
   7   8  13        1.95       -1.59      3.12 o 
   8   8  13       66.56       14.86     13.70 o 
  -6   9  13       34.82       23.74     10.37 o 
  -5   9  13      199.86      205.89     24.20 o 
  -4   9  13      167.34      199.46     14.81 o 
  -3   9  13      213.09      174.51     16.32 o 
  -2   9  13      491.16      517.42     18.84 o 
  -1   9  13       73.51       94.99     11.78 o 
   0   9  13      131.51      103.63      8.90 o 
   1   9  13      225.08      256.80     14.35 o 
   2   9  13      113.78      117.71      8.60 o 
   3   9  13       14.39        6.30      2.93 o 
   4   9  13      275.51      313.55     12.57 o 
   5   9  13      197.34      197.05      9.04 o 
   6   9  13        1.17        4.82      3.71 o 
   7   9  13       22.82       25.15      5.21 o 
   8   9  13       91.57       85.33      6.33 o 
  -5  10  13      131.19      146.80     18.62 o 
  -4  10  13       29.46       28.49     11.87 o 
  -3  10  13      163.04      150.63     13.46 o 
  -2  10  13      255.76      259.98     18.29 o 
  -1  10  13       58.17       56.45      8.90 o 
   0  10  13      774.20      765.50     21.89 o 
   1  10  13      339.07      363.52     17.35 o 
   2  10  13        5.04        6.91      5.77 o 
   3  10  13      377.11      377.07     13.32 o 
   4  10  13      342.14      318.67     48.89 o 
   5  10  13       49.08       34.11      6.69 o 
   6  10  13      192.58      222.96     11.53 o 
   7  10  13      150.80      164.49      8.14 o 
   8  10  13       35.72       25.11      4.66 o 
  -4  11  13       24.87       13.66     10.83 o 
  -3  11  13        5.62       10.68     12.76 o 
  -2  11  13       47.10       53.99     10.14 o 
  -1  11  13        2.89        4.76      5.76 o 
   0  11  13       26.86       14.48      7.98 o 
   1  11  13      163.64      180.58     13.39 o 
   2  11  13       56.76       67.82      7.57 o 
   3  11  13      428.76      357.10     14.72 o 
   4  11  13      186.46      186.75      7.51 o 
   5  11  13       23.17       13.03      5.57 o 
   6  11  13       69.93       79.26     12.00 o 
   7  11  13       17.04        6.62      3.52 o 
   8  11  13        0.14        3.15      4.02 o 
  -3  12  13      177.97      224.64     20.28 o 
  -2  12  13       31.42       38.18      9.98 o 
  -1  12  13       26.57       26.39      8.47 o 
   0  12  13      425.85      450.90     17.86 o 
   1  12  13       17.08       35.25      7.57 o 
   2  12  13       29.06       26.17      7.65 o 
   3  12  13      696.61      733.10     22.54 o 
   4  12  13      139.00      163.64      7.33 o 
   5  12  13      178.75      166.85     10.86 o 
   6  12  13      293.66      305.26     13.88 o 
   7  12  13        3.30       -3.66      3.68 o 
   8  12  13        7.12        9.33      3.78 o 
  -3  13  13        8.64        8.52      8.75 o 
  -2  13  13        0.85        5.33      8.24 o 
  -1  13  13      324.97      318.92     35.13 o 
   0  13  13      234.76      236.13     14.54 o 
   1  13  13       22.15       22.93     11.66 o 
   2  13  13       54.96       59.69      9.83 o 
   3  13  13        2.37        0.86      4.24 o 
   4  13  13        2.00        6.13      5.03 o 
   5  13  13      271.47      278.10      9.48 o 
   6  13  13       23.36       19.61      7.50 o 
   7  13  13        3.55        0.74      4.93 o 
  -1  14  13        7.32       13.61     10.08 o 
   0  14  13       54.02       59.55     10.42 o 
   1  14  13       30.79       28.39      9.26 o 
   2  14  13        9.73        5.95      5.29 o 
   3  14  13        8.47        6.15      5.94 o 
   4  14  13       65.85       57.02     10.50 o 
   5  14  13      126.83      127.32     12.84 o 
   6  14  13       21.92       16.67      5.38 o 
   7  14  13       25.62       16.28      9.85 o 
   0  15  13       47.70       70.24     14.78 o 
   1  15  13       26.92       27.95     17.78 o 
   2  15  13      245.47      291.53     28.06 o 
   3  15  13      179.26      181.06     25.28 o 
   4  15  13      403.90      426.39     30.20 o 
   5  15  13      527.72      530.43     17.08 o 
   6  15  13       52.25       50.16     12.42 o 
   3  16  13       24.25       29.88      9.14 o 
   4  16  13      106.72      122.92      9.54 o 
  -3  -4  14      106.13      115.67     18.42 o 
  -5  -3  14        0.91        7.71      9.85 o 
  -4  -3  14        8.73       14.57     10.71 o 
  -3  -3  14        1.51       -1.26      5.90 o 
  -2  -3  14       34.33       41.02     12.45 o 
  -1  -3  14      109.57      114.11     13.63 o 
   0  -3  14      153.83      164.02     17.99 o 
  -6  -2  14       26.46       22.28     11.14 o 
  -5  -2  14       70.56       98.10     16.28 o 
  -4  -2  14      155.82      172.65     29.56 o 
  -3  -2  14        7.43        5.57      9.42 o 
  -2  -2  14        5.07        2.14      8.57 o 
  -1  -2  14       96.90      138.26     19.06 o 
   0  -2  14        1.46        3.17      7.98 o 
   1  -2  14        3.93        1.71      8.57 o 
   2  -2  14       45.21       43.73     11.81 o 
  -6  -1  14       91.51       81.78      7.71 o 
  -5  -1  14      328.49      382.99     25.28 o 
  -4  -1  14       81.82       64.69     14.57 o 
  -3  -1  14       19.27       32.56     12.42 o 
  -2  -1  14      414.45      475.53     28.70 o 
  -1  -1  14      322.79      265.18     23.13 o 
   0  -1  14      202.93      215.96     20.35 o 
   1  -1  14      136.67      146.73     14.39 o 
   2  -1  14       82.25       95.67     13.33 o 
   3  -1  14       79.46       86.75     13.78 o 
  -7   0  14        6.30        4.34      4.34 o 
  -6   0  14       76.27      101.64      7.95 o 
  -5   0  14      125.38      109.42      6.29 o 
  -4   0  14      138.13       92.53      8.14 o 
  -3   0  14      273.95      350.00     23.99 o 
  -2   0  14      209.84      208.63     20.56 o 
  -1   0  14       57.87       49.27     14.14 o 
   0   0  14       46.44       74.11     15.42 o 
   1   0  14       72.76       79.69     14.40 o 
   2   0  14       46.02       55.98     11.05 o 
   3   0  14       47.27       79.92     12.72 o 
   4   0  14        5.59       -1.29     10.71 o 
  -7   1  14        0.89        1.15      4.31 o 
  -6   1  14      148.25      130.06      9.38 o 
  -5   1  14       67.73       73.78      5.81 o 
  -4   1  14        8.99        5.43      3.20 o 
  -3   1  14        0.65        0.19      1.93 o 
  -2   1  14       66.25       88.25     15.85 o 
  -1   1  14       83.53      110.96     16.28 o 
   0   1  14       57.68       69.40     14.99 o 
   1   1  14       11.50       14.99     11.57 o 
   2   1  14       27.50       23.88     10.69 o 
   3   1  14        0.50      -14.24     14.24 o 
   4   1  14       35.18       46.04     13.10 o 
   5   1  14        2.60        5.14     10.71 o 
  -7   2  14      114.39      109.59      9.35 o 
  -6   2  14      644.74      680.23     20.61 o 
  -5   2  14       85.12       91.95      8.46 o 
  -4   2  14      297.93      251.82      8.60 o 
  -3   2  14      519.60      531.82     19.83 o 
  -2   2  14      112.79       30.37     59.33 o 
  -1   2  14      176.29      161.94     18.85 o 
   0   2  14      526.90      621.18     31.70 o 
   1   2  14      206.86      193.21     31.27 o 
   2   2  14      351.92      322.37     17.27 o 
   3   2  14       70.14       96.48     11.96 o 
   4   2  14        8.19       10.07      9.14 o 
   5   2  14       58.65       67.95     11.96 o 
  -7   3  14       24.99       24.37      6.95 o 
  -6   3  14       14.29       18.60      5.51 o 
  -5   3  14       44.31       34.73      5.33 o 
  -4   3  14      148.68      144.20      8.22 o 
  -3   3  14       43.74       45.40      8.60 o 
  -2   3  14        6.00        3.89      2.83 o 
  -1   3  14        4.17       -2.09      6.21 o 
   0   3  14      123.27      145.66     17.56 o 
   1   3  14       85.08       90.39     15.42 o 
   2   3  14      100.88      102.39     16.28 o 
   3   3  14        0.53       -4.19      7.91 o 
   4   3  14        0.90       -0.43      4.85 o 
   5   3  14       73.00       85.01     14.14 o 
   6   3  14       15.10        6.48      8.82 o 
  -7   4  14      184.59      198.81     11.71 o 
  -6   4  14      106.08       90.27      8.41 o 
  -5   4  14        6.39        1.61      6.02 o 
  -4   4  14      300.29      274.12     11.74 o 
  -3   4  14      300.99      297.61     10.98 o 
  -2   4  14       66.37       54.62      5.80 o 
  -1   4  14      178.21      145.83      6.30 o 
   0   4  14       52.60       42.84     12.42 o 
   1   4  14        0.54       -8.57      9.42 o 
   2   4  14      152.56      142.23     17.56 o 
   3   4  14        0.99        7.28      9.42 o 
   4   4  14       25.08       23.92      9.86 o 
   5   4  14       27.57       29.77      8.78 o 
   6   4  14       21.23        7.28      8.57 o 
  -7   5  14      127.73      157.11     21.28 o 
  -6   5  14       16.91       19.64      6.23 o 
  -5   5  14      249.15      289.58     13.71 o 
  -4   5  14      658.91      662.28     15.92 o 
  -3   5  14        2.01       -0.09      2.70 o 
  -2   5  14      390.30      390.39     12.07 o 
  -1   5  14      881.39      814.35     40.58 o 
   0   5  14      195.43      195.95     10.06 o 
   1   5  14      431.70      438.68     24.85 o 
   2   5  14      481.43      500.37     26.99 o 
   3   5  14       82.05       77.97     14.14 o 
   4   5  14      238.98      260.93     19.92 o 
   5   5  14      370.74      392.90     17.42 o 
   6   5  14       60.37        2.14      5.76 o 
   7   5  14       70.89       -1.58      7.27 o 
  -6   6  14       41.22       47.15      8.06 o 
  -5   6  14       37.26       39.96      8.52 o 
  -4   6  14        0.40        7.87      5.10 o 
  -3   6  14      209.82      209.81     13.32 o 
  -2   6  14      708.58      710.40     47.34 o 
  -1   6  14       49.22       46.13      8.29 o 
   0   6  14        1.05        8.73      6.86 o 
   1   6  14      298.45      273.63     16.79 o 
   2   6  14       15.72       11.76      2.48 o 
   3   6  14       40.25       43.05      2.51 o 
   4   6  14      280.70      287.46     20.56 o 
   5   6  14        0.63       -1.37      6.10 o 
   6   6  14       74.06       48.08     36.63 o 
   7   6  14       29.69       13.24     14.78 o 
  -6   7  14       27.72       18.37      7.21 o 
  -5   7  14      192.98      209.79     13.04 o 
  -4   7  14       85.97       85.48     10.98 o 
  -3   7  14       58.99       51.84     14.99 o 
  -2   7  14      192.76      208.68     15.04 o 
  -1   7  14      146.96      143.76     22.06 o 
   0   7  14       30.97       23.70      8.21 o 
   1   7  14       50.01       65.69     10.13 o 
   2   7  14       30.06       21.17      3.81 o 
   3   7  14      171.92      158.34     10.71 o 
   4   7  14      210.56      216.35      6.41 o 
   5   7  14       27.31       22.71      9.42 o 
   6   7  14        8.97        4.65      5.29 o 
   7   7  14       24.44       11.35      7.98 o 
  -6   8  14      116.55      157.64     21.40 o 
  -5   8  14       63.56       96.54     40.27 o 
  -4   8  14       60.96       41.47     17.35 o 
  -3   8  14      655.84      664.88     30.84 o 
  -2   8  14      301.99      295.40     22.86 o 
  -1   8  14       35.33       40.43      9.50 o 
   0   8  14      226.86      256.18     15.10 o 
   1   8  14      657.45      637.85     34.27 o 
   2   8  14      124.04      118.99      5.37 o 
   3   8  14      233.37      271.66     10.86 o 
   4   8  14      335.98      292.68     16.07 o 
   5   8  14        1.34       -0.12      2.39 o 
   6   8  14       75.22      100.89     26.91 o 
   7   8  14       50.61       30.75     23.99 o 
  -5   9  14        0.21       -1.11      9.27 o 
  -4   9  14       36.71       37.48     10.12 o 
  -3   9  14        2.92        5.72      6.58 o 
  -2   9  14       10.84       12.74      8.39 o 
  -1   9  14       52.03       51.68     10.08 o 
   0   9  14      117.98      118.99     16.71 o 
   1   9  14       10.38        6.52      6.39 o 
   2   9  14       38.74       39.24      7.19 o 
   3   9  14      123.33      113.42      5.71 o 
   4   9  14       48.24       25.20     13.07 o 
   5   9  14      223.27      251.51      9.41 o 
   6   9  14       99.85      103.20      6.23 o 
   7   9  14       34.51       16.70      6.26 o 
  -4  10  14       99.56       82.05     13.17 o 
  -3  10  14      412.73      457.49     20.80 o 
  -2  10  14        2.67       12.21      7.27 o 
  -1  10  14      124.70      106.90     13.20 o 
   0  10  14      291.58      319.29     28.92 o 
   1  10  14       61.99       66.43      8.18 o 
   2  10  14      240.10      200.13     16.28 o 
   3  10  14      101.07      123.01      6.82 o 
   4  10  14        0.99        2.89      3.49 o 
   5  10  14       49.75       55.26      7.28 o 
   6  10  14       39.23       55.92      6.48 o 
   7  10  14       16.00       14.05      5.33 o 
  -4  11  14      215.41      230.96     20.13 o 
  -3  11  14       24.27       23.97      9.51 o 
  -2  11  14      131.91      137.02     13.32 o 
  -1  11  14      447.09      473.78     28.90 o 
   0  11  14      506.14      531.37     22.43 o 
   1  11  14      277.91      266.51     22.92 o 
   2  11  14      191.00      201.27     13.30 o 
   3  11  14      104.19      110.13      9.21 o 
   4  11  14       31.37       26.66      4.92 o 
   5  11  14      317.05      324.26     11.83 o 
   6  11  14      106.12      108.56     13.92 o 
   7  11  14       15.42       11.10      5.21 o 
  -3  12  14        2.65       -4.89      7.86 o 
  -2  12  14      130.62      108.82     16.02 o 
  -1  12  14       26.79       28.17      8.93 o 
   0  12  14       49.50       47.65      9.03 o 
   1  12  14      957.19      940.33     26.31 o 
   2  12  14      177.82      187.86     11.64 o 
   3  12  14       14.20        2.11      4.71 o 
   4  12  14      438.40      416.66     11.45 o 
   5  12  14       43.93       55.91      6.95 o 
   6  12  14       90.58       78.71      9.02 o 
   7  12  14      138.42      122.91     10.01 o 
  -2  13  14       46.86       53.58     12.27 o 
  -1  13  14       59.60       60.54     11.03 o 
   0  13  14        9.78        8.73      8.26 o 
   1  13  14       58.66       64.44      9.68 o 
   2  13  14       22.26       34.57     10.71 o 
   3  13  14       45.12       40.04     11.71 o 
   4  13  14      218.00      208.98      9.05 o 
   5  13  14      133.38      146.85     11.33 o 
   6  13  14        0.66       -2.04      3.63 o 
   7  13  14        2.54        7.04      7.93 o 
  -1  14  14      102.70      123.32     24.20 o 
   0  14  14       26.83       32.79      9.38 o 
   1  14  14      230.71      246.74     28.92 o 
   2  14  14       32.69       33.63      9.47 o 
   3  14  14        5.79        5.75      5.14 o 
   4  14  14      169.53      172.95      9.86 o 
   5  14  14        9.68        5.41      3.82 o 
   6  14  14        2.71       -5.12      5.57 o 
   1  15  14        7.41        7.98      8.40 o 
   2  15  14        2.36        6.43     14.57 o 
   3  15  14       71.09       94.77      9.54 o 
   4  15  14        8.05       -5.00      5.75 o 
   5  15  14       34.88       25.36      5.42 o 
  -4  -2  15       62.98       60.40     26.13 o 
  -3  -2  15      193.89      230.91     37.27 o 
  -2  -2  15       85.58       63.53     14.86 o 
  -1  -2  15      134.36      152.65     15.75 o 
  -5  -1  15       43.50       53.98     14.99 o 
  -4  -1  15        2.12       -1.29      8.14 o 
  -3  -1  15       23.94       36.84     14.14 o 
  -2  -1  15       14.47       11.14     12.00 o 
  -1  -1  15       23.45       28.97     10.14 o 
   0  -1  15        0.35       -1.07      7.71 o 
   1  -1  15        5.38        2.48     11.66 o 
  -5   0  15       94.25       79.68     16.28 o 
  -4   0  15        4.71       20.99     20.13 o 
  -3   0  15       65.87       83.11     27.42 o 
  -2   0  15       47.72       44.98     24.42 o 
  -1   0  15      195.73      263.89     38.56 o 
   0   0  15      186.42      181.40     16.20 o 
   1   0  15       10.55        5.57      7.88 o 
   2   0  15       36.18       47.70     14.53 o 
  -6   1  15        1.90        0.37      5.17 o 
  -5   1  15      144.07      148.87     12.63 o 
  -4   1  15      393.55      265.57    230.27 o 
  -3   1  15      353.63      360.71     26.13 o 
  -2   1  15      175.31      197.06     21.85 o 
  -1   1  15      133.74      212.49     22.71 o 
   0   1  15      171.47      206.92     22.71 o 
   1   1  15      124.26      140.24     19.28 o 
   2   1  15      221.33      264.87     22.92 o 
   3   1  15       89.81       69.49     12.72 o 
  -6   2  15        2.89        3.83      4.35 o 
  -5   2  15       50.35       50.64     10.42 o 
  -4   2  15       41.49       34.74      5.81 o 
  -3   2  15        0.04        0.93      5.90 o 
  -2   2  15       48.86       67.26     25.28 o 
  -1   2  15      309.30      302.45     38.98 o 
   0   2  15       93.79      134.95     19.71 o 
   1   2  15       17.98       32.56     14.14 o 
   2   2  15        4.61       12.42      8.18 o 
   3   2  15       68.75       55.58     13.67 o 
   4   2  15       39.22       55.88     11.81 o 
  -6   3  15       38.87       35.96      6.46 o 
  -5   3  15      498.39      462.29     20.39 o 
  -4   3  15      522.73      552.97     27.59 o 
  -3   3  15       98.09       87.41      4.83 o 
  -2   3  15      105.51      112.98     12.64 o 
  -1   3  15      149.30      138.80     19.71 o 
   0   3  15      357.61      362.43     26.99 o 
   1   3  15      309.26      338.44     26.13 o 
   2   3  15       84.41      112.24     18.42 o 
   3   3  15       12.18        7.83      7.72 o 
   4   3  15        3.95        0.06      7.05 o 
   5   3  15       17.45       16.50     10.96 o 
  -6   4  15      198.44      186.48     14.08 o 
  -5   4  15      298.39      269.64     13.00 o 
  -4   4  15       20.54       19.14      6.60 o 
  -3   4  15      254.33      223.21      7.94 o 
  -2   4  15      298.22      298.71     11.99 o 
  -1   4  15        1.71        7.91      6.48 o 
   0   4  15      211.58      217.20     21.42 o 
   1   4  15      528.92      639.17     33.84 o 
   2   4  15      220.19      224.48     22.28 o 
   3   4  15      195.41      210.34     33.84 o 
   4   4  15      120.20      154.76     13.92 o 
   5   4  15       40.25       19.40     10.57 o 
  -6   5  15        9.52       -1.97      6.75 o 
  -5   5  15       99.75      104.42      9.31 o 
  -4   5  15        0.50       -1.11      3.74 o 
  -3   5  15       43.37       28.96      5.69 o 
  -2   5  15       78.42       65.17      5.10 o 
  -1   5  15       28.66       24.20      7.83 o 
   0   5  15       99.50       98.48     10.91 o 
   1   5  15        9.44        9.00      9.85 o 
   2   5  15        3.67        3.86      9.00 o 
   3   5  15       49.06       54.84     14.57 o 
   4   5  15       10.39       11.64      9.14 o 
   5   5  15       77.02       50.58     10.29 o 
   6   5  15        3.22        5.57      7.27 o 
  -6   6  15      123.83      109.39     12.03 o 
  -5   6  15      114.41      114.00      9.48 o 
  -4   6  15       14.59       13.19      5.20 o 
  -3   6  15      623.80      625.44     18.49 o 
  -2   6  15      246.29      242.66      9.60 o 
  -1   6  15       38.61       46.21      4.60 o 
   0   6  15      521.59      304.71    119.43 o 
   1   6  15      250.86      220.50     13.30 o 
   2   6  15        5.75       20.56     11.14 o 
   3   6  15       72.62       71.97     14.99 o 
   4   6  15       30.60       32.56     12.42 o 
   5   6  15        7.03        1.71      6.94 o 
   6   6  15       56.29       28.82     25.49 o 
  -5   7  15       87.97       75.85      9.87 o 
  -4   7  15      260.79      304.89     16.69 o 
  -3   7  15      597.44      553.69     21.62 o 
  -2   7  15      285.64      276.65     19.28 o 
  -1   7  15      307.95      329.77     15.92 o 
   0   7  15      192.30      179.08     12.63 o 
   1   7  15       16.72       18.08      8.49 o 
   2   7  15      102.04      116.59     14.99 o 
   3   7  15      208.78      217.63     19.71 o 
   4   7  15       71.54       70.26     14.14 o 
   5   7  15      209.06      244.12     17.32 o 
   6   7  15       86.73       46.62     35.56 o 
  -5   8  15       49.91       57.53     21.18 o 
  -4   8  15        5.35        4.09      6.00 o 
  -3   8  15       11.36       22.92      8.95 o 
  -2   8  15      152.64      156.42     12.81 o 
  -1   8  15        0.54        4.71      6.06 o 
   0   8  15      143.15      147.88     19.49 o 
   1   8  15        3.12        2.23      4.42 o 
   2   8  15       26.22       18.79      3.46 o 
   3   8  15      110.17      103.10      6.43 o 
   4   8  15       26.09        7.28      8.57 o 
   5   8  15        1.04        0.00      9.42 o 
   6   8  15        1.71       -3.78      6.81 o 
  -4   9  15      156.45      179.86     15.85 o 
  -3   9  15       60.60       50.85     10.55 o 
  -2   9  15      140.50      114.37     12.64 o 
  -1   9  15      414.32      474.61     22.26 o 
   0   9  15       75.53       75.01      9.87 o 
   1   9  15       62.37       64.86      9.03 o 
   2   9  15      296.03      336.67     22.75 o 
   3   9  15      109.67       85.01      7.71 o 
   4   9  15       52.04       67.68      7.37 o 
   5   9  15       79.92      103.67     14.57 o 
   6   9  15        9.27        0.00      3.94 o 
  -4  10  15       17.33       15.86      9.38 o 
  -3  10  15       53.39       52.85     11.16 o 
  -2  10  15      167.38      188.30     15.64 o 
  -1  10  15       42.34       52.36      9.76 o 
   0  10  15       71.13       63.30      9.64 o 
   1  10  15      165.02      200.77     12.63 o 
   2  10  15      113.75      123.66     12.39 o 
   3  10  15       33.07       32.10      4.55 o 
   4  10  15      238.42      288.97     10.71 o 
   5  10  15      120.57      119.02      8.03 o 
   6  10  15       66.54       60.47      8.57 o 
  -3  11  15       72.37       84.85     13.17 o 
  -2  11  15       75.52       69.21     11.89 o 
  -1  11  15       24.37       28.99      8.90 o 
   0  11  15        6.03        4.46     10.07 o 
   1  11  15       13.73       12.85      6.58 o 
   2  11  15       27.66       37.12      7.72 o 
   3  11  15        0.67        2.28      3.32 o 
   4  11  15        0.35        2.02      3.71 o 
   5  11  15        3.70       -0.12      3.20 o 
   6  11  15        7.69        8.01      4.67 o 
  -2  12  15      181.52      205.60     16.66 o 
  -1  12  15        7.50        4.73      6.81 o 
   0  12  15      267.72      245.18     15.49 o 
   1  12  15      846.37      874.33     37.23 o 
   2  12  15        5.75        2.93      5.24 o 
   3  12  15        4.51        5.14      5.15 o 
   4  12  15      146.67      173.81      8.25 o 
   5  12  15       33.33       34.02      6.38 o 
   6  12  15      204.52      175.13     15.42 o 
  -1  13  15      114.40      123.80     19.49 o 
   0  13  15      298.60      296.10     19.28 o 
   1  13  15      263.81      288.38     18.94 o 
   2  13  15      137.73      150.66     11.94 o 
   3  13  15       75.19       86.68     18.64 o 
   4  13  15       34.72       35.12      6.15 o 
   5  13  15      132.90      119.96      9.09 o 
   0  14  15       21.66       33.97      9.84 o 
   1  14  15       30.87       17.61      9.53 o 
   2  14  15       76.87       76.48     10.29 o 
   3  14  15        0.25        5.98      5.73 o 
   4  14  15       25.97       17.71      5.19 o 
   5  14  15        0.33       -4.28      6.85 o 
  -3   0  16       95.37      124.24     20.99 o 
  -2   0  16      149.60      200.06     23.99 o 
  -1   0  16      140.30      134.52     22.71 o 
   0   0  16      145.15      163.43     17.11 o 
  -4   1  16        9.62        1.29      9.00 o 
  -3   1  16       12.58       11.57     12.42 o 
  -2   1  16       39.36       50.12     16.71 o 
  -1   1  16        2.39       15.42     13.28 o 
   0   1  16        9.81       17.56     22.71 o 
   1   1  16       29.90       41.59     11.96 o 
  -5   2  16      306.81      354.55     27.20 o 
  -4   2  16      212.81      189.35     22.28 o 
  -3   2  16      279.62      306.74     26.99 o 
  -2   2  16      108.68      135.37     20.99 o 
  -1   2  16        5.58        6.43     11.57 o 
   0   2  16       69.83       75.40     18.42 o 
   1   2  16       55.23       61.26     17.99 o 
   2   2  16        5.59       -2.17      9.08 o 
  -5   3  16        0.64       -1.69      3.94 o 
  -4   3  16      311.01      308.12     36.20 o 
  -3   3  16      162.66      173.00     14.81 o 
  -2   3  16      130.90      140.52     20.99 o 
  -1   3  16       80.69       96.39     18.42 o 
   0   3  16        1.00        6.00     17.99 o 
   1   3  16       79.21      107.10     19.71 o 
   2   3  16      139.95      156.79     21.85 o 
   3   3  16      119.79      161.59     19.07 o 
  -5   4  16        5.72        7.50      5.67 o 
  -4   4  16       15.78       15.11      5.89 o 
  -3   4  16      139.58      124.13     13.24 o 
  -2   4  16       80.64       95.60     12.32 o 
  -1   4  16       62.98       69.40     17.56 o 
   0   4  16      313.30      326.44     26.99 o 
   1   4  16        0.27       -2.57      9.85 o 
   2   4  16        0.01        9.85     19.28 o 
   3   4  16       68.15       79.24     13.03 o 
   4   4  16        7.25        4.49      7.42 o 
  -5   5  16       36.09       53.86      7.13 o 
  -4   5  16      483.11      449.69     17.34 o 
  -3   5  16      288.20      288.59     18.41 o 
  -2   5  16       52.32       58.61     10.79 o 
  -1   5  16      270.71      232.78     29.13 o 
   0   5  16      106.82      129.38     19.71 o 
   1   5  16       73.52       87.82     17.56 o 
   2   5  16      189.05      217.20     23.13 o 
   3   5  16       82.43       86.11     28.27 o 
   4   5  16       19.02       17.56      9.09 o 
  -5   6  16       86.58       82.48      9.25 o 
  -4   6  16        6.96        6.48      5.16 o 
  -3   6  16        0.63       -2.36      5.20 o 
  -2   6  16      507.43      481.87     20.38 o 
  -1   6  16      360.00      312.24     31.92 o 
   0   6  16      155.59      175.24     15.93 o 
   1   6  16      444.80      523.51     31.70 o 
   2   6  16      328.77      396.27     27.85 o 
   3   6  16       43.11       42.41     14.57 o 
   4   6  16      210.59      197.92     35.13 o 
   5   6  16       86.35       52.22     40.91 o 
  -4   7  16       75.83       56.84     18.71 o 
  -3   7  16        1.52        3.50      4.13 o 
  -2   7  16       87.01       91.52      7.29 o 
  -1   7  16       56.03       52.94     12.52 o 
   0   7  16       56.63       45.66     11.93 o 
   1   7  16        1.61        5.05      7.11 o 
   2   7  16        1.27        6.43     10.28 o 
   3   7  16       80.79      113.95     17.56 o 
   4   7  16        1.64        5.57      9.85 o 
   5   7  16       27.82       16.28     14.57 o 
  -4   8  16       26.35       23.02      6.85 o 
  -3   8  16      133.72      151.16     18.10 o 
  -2   8  16      839.69      870.62     28.40 o 
  -1   8  16      174.86      161.72     13.89 o 
   0   8  16       49.92       60.61      9.98 o 
   1   8  16      286.79      318.51     17.56 o 
   2   8  16      133.46      125.09     28.70 o 
   3   8  16       10.93       14.99     11.14 o 
   4   8  16       87.95      109.24     17.14 o 
   5   8  16       74.75       57.41     23.13 o 
  -3   9  16      174.78      195.50     16.22 o 
  -2   9  16       53.28       43.13     13.08 o 
  -1   9  16       85.82       81.17     11.33 o 
   0   9  16      184.78      210.20     14.31 o 
   1   9  16      127.10      130.79     11.77 o 
   2   9  16       33.83       28.87      5.41 o 
   3   9  16      139.04      167.08     18.85 o 
   4   9  16       28.00       18.85     11.14 o 
   5   9  16       19.84       17.14     17.14 o 
  -3  10  16      106.42       71.59     20.99 o 
  -2  10  16      102.73      121.90     13.66 o 
  -1  10  16       41.71       62.31     10.98 o 
   0  10  16        8.54        7.00      8.30 o 
   1  10  16       31.94       38.00     11.25 o 
   2  10  16        2.93        9.05      7.92 o 
   3  10  16        3.18        4.88      3.54 o 
   4  10  16        1.58       10.28      9.42 o 
   5  10  16        0.01        7.71      9.00 o 
  -2  11  16        3.55        0.01     11.59 o 
  -1  11  16      114.82      101.79     12.68 o 
   0  11  16      146.06      189.83     14.27 o 
   1  11  16      105.24      102.19     11.20 o 
   2  11  16      209.27      206.69     13.54 o 
   3  11  16      212.15      234.34     11.31 o 
   4  11  16       13.32       16.52      5.36 o 
   5  11  16        6.15        0.43      9.85 o 
  -1  12  16      102.43      104.67     15.93 o 
   0  12  16        9.66        6.73      8.69 o 
   1  12  16      115.67      117.77     12.38 o 
   2  12  16      594.84      567.37     20.45 o 
   3  12  16       60.13       47.70      6.69 o 
   4  12  16       40.51       28.45      6.23 o 
   5  12  16      111.03      118.31     13.28 o 
   0  13  16        0.55        7.25      7.38 o 
   1  13  16       23.99       31.14      9.24 o 
   2  13  16        0.13        0.14      6.51 o 
   3  13  16       50.87       41.54      8.72 o 
   4  13  16       25.97       26.66      6.18 o 
  -1   2  17       74.69       71.11     20.13 o 
  -3   3  17       16.34       16.28     14.14 o 
  -2   3  17       52.62       54.41     29.13 o 
  -1   3  17       42.27       32.13     26.56 o 
   0   3  17      240.01      264.32     28.70 o 
   1   3  17       27.08       20.13     15.42 o 
  -3   4  17        7.26        2.00      7.29 o 
  -2   4  17      252.87      264.32     27.42 o 
  -1   4  17       94.59      111.81     21.42 o 
   0   4  17       12.36       14.14     13.71 o 
   1   4  17       69.02       20.56     23.99 o 
   2   4  17       72.63       70.26     20.13 o 
  -3   5  17      183.24      216.33     17.07 o 
  -2   5  17       33.59       34.30     10.29 o 
  -1   5  17        7.70       15.85     13.71 o 
   0   5  17       44.39       35.56     15.85 o 
   1   5  17        0.55       14.99     13.71 o 
   2   5  17        5.69       -2.14     16.71 o 
   3   5  17       90.88       98.96     21.42 o 
  -3   6  17        4.86        2.01      8.44 o 
  -2   6  17       43.49       35.05     10.29 o 
  -1   6  17       25.93       24.87     11.07 o 
   0   6  17       51.90       77.54     29.99 o 
   1   6  17       20.34       14.99     13.71 o 
   2   6  17       12.50       23.56     14.14 o 
   3   6  17       36.08       43.70     26.56 o 
  -3   7  17      117.16      126.64      8.66 o 
  -2   7  17       58.34       44.23     13.79 o 
  -1   7  17       84.45      103.14     17.99 o 
   0   7  17      313.57      293.43     20.78 o 
   1   7  17       51.47       64.26     28.27 o 
   2   7  17        1.34        6.85     11.14 o 
   3   7  17      132.85      149.94     20.99 o 
  -3   8  17        0.51       -1.59      3.85 o 
  -2   8  17        5.63        4.36      4.97 o 
  -1   8  17      239.66      260.48     21.68 o 
   0   8  17       96.30       81.55     14.74 o 
   1   8  17       31.22       31.27      9.45 o 
   2   8  17      117.08      156.79     32.99 o 
   3   8  17       32.73       23.56     13.28 o 
   4   8  17        3.66       -5.57     10.28 o 
  -2   9  17       12.13        6.43      7.92 o 
  -1   9  17        1.56        3.35      7.25 o 
   0   9  17       19.64       30.59      9.45 o 
   1   9  17       64.06       54.20     10.18 o 
   2   9  17       75.08       85.68     17.56 o 
   3   9  17       26.59       32.56     13.71 o 
   4   9  17        1.37       -3.43      9.42 o 
  -1  10  17       56.73       62.66     15.21 o 
   0  10  17        2.43        4.32      6.58 o 
   1  10  17       62.10       61.12     10.91 o 
   2  10  17       90.64      121.72     12.38 o 
   3  10  17        7.75        9.00     17.14 o 
   4  10  17        2.19        8.57     10.28 o 
   0  11  17        0.91        8.85      7.72 o 
   1  11  17       45.95       52.89     12.60 o 
   2  11  17       21.37       14.63      4.84 o 
   3  11  17       15.28       20.99     19.28 o 
   2  12  17      194.98      209.78     14.69 o 
                                                 
